# Supplementary material for: Dynamics of microRNAs in bull spermatozoa
Source: Reprod Biol Endocrinol. 2012 Sep 14;10:82. doi: 10.1186/1477-7827-10-82 (PMC3488333; doi:10.1186/1477-7827-10-82)
Supplement: Additional file 1 — Table S1. Complete microarray output for the samples. [file 1477-7827-10-82-S1.txt]

Probe_ID	Bioprobe_Seq	ProbeSet	MicroRNA	Precursor	MicroRNA_Accession	Precursor_Accession	MicroRNA_Seq	Precursor_Seq	Source	Chromosome	Strand	Contig_start	Contig_end	Species	prefam_id	AmbionV1_ID	AmbionV2_ID	Probe_number	Probe_type	Gene_symbol	Human	Mouse	Rat	GC_content	Rosetta_bin	Status	Filter_class	Multi_loci
1552457_a_at10	TGTAATCATCTCACCAAAGCTTTTT	1552457_a_at	NA	NA	NA	NA	NA	NA	Affymetrix	NA	NA	0	0	NA	NA	NA	NA	11	mRNA	ADAMTSL1	0	0	0	32	NA	Excluded	mRNA probe	0
1552457_a_at11	AAGCTTTTTGGCTCTCAAATTAAAG	1552457_a_at	NA	NA	NA	NA	NA	NA	Affymetrix	NA	NA	0	0	NA	NA	NA	NA	11	mRNA	ADAMTSL1	0	0	0	32	NA	Excluded	mRNA probe	0
1552457_a_at1	CAGAGGAGCCCTCGTAAGTTGTAAA	1552457_a_at	NA	NA	NA	NA	NA	NA	Affymetrix	NA	NA	0	0	NA	NA	NA	NA	11	mRNA	ADAMTSL1	0	0	0	48	NA	Excluded	mRNA probe	0
1552457_a_at2	GAGCCCTCGTAAGTTGTAAAAGCAC	1552457_a_at	NA	NA	NA	NA	NA	NA	Affymetrix	NA	NA	0	0	NA	NA	NA	NA	11	mRNA	ADAMTSL1	0	0	0	48	NA	Excluded	mRNA probe	0
1552457_a_at3	GTAAGTTGTAAAAGCACAGACTGTT	1552457_a_at	NA	NA	NA	NA	NA	NA	Affymetrix	NA	NA	0	0	NA	NA	NA	NA	11	mRNA	ADAMTSL1	0	0	0	36	NA	Excluded	mRNA probe	0
1552457_a_at4	AGCACAGACTGTTCTATATTTGAAA	1552457_a_at	NA	NA	NA	NA	NA	NA	Affymetrix	NA	NA	0	0	NA	NA	NA	NA	11	mRNA	ADAMTSL1	0	0	0	32	NA	Excluded	mRNA probe	0
1552457_a_at5	AGTGTCTCACTGGTTGTAGCTTTCA	1552457_a_at	NA	NA	NA	NA	NA	NA	Affymetrix	NA	NA	0	0	NA	NA	NA	NA	11	mRNA	ADAMTSL1	0	0	0	44	NA	Excluded	mRNA probe	0
1552457_a_at6	CTCACTGGTTGTAGCTTTCATGGGT	1552457_a_at	NA	NA	NA	NA	NA	NA	Affymetrix	NA	NA	0	0	NA	NA	NA	NA	11	mRNA	ADAMTSL1	0	0	0	48	NA	Excluded	mRNA probe	0
1552457_a_at7	ACTGGTTGTAGCTTTCATGGGTTCT	1552457_a_at	NA	NA	NA	NA	NA	NA	Affymetrix	NA	NA	0	0	NA	NA	NA	NA	11	mRNA	ADAMTSL1	0	0	0	44	NA	Excluded	mRNA probe	0
1552457_a_at8	GGTTGTAGCTTTCATGGGTTCTGAA	1552457_a_at	NA	NA	NA	NA	NA	NA	Affymetrix	NA	NA	0	0	NA	NA	NA	NA	11	mRNA	ADAMTSL1	0	0	0	44	NA	Excluded	mRNA probe	0
1552457_a_at9	GGGTTCTGAACTAAGTGTAATCATC	1552457_a_at	NA	NA	NA	NA	NA	NA	Affymetrix	NA	NA	0	0	NA	NA	NA	NA	11	mRNA	ADAMTSL1	0	0	0	40	NA	Excluded	mRNA probe	0
1552494_at10	ATGTCTTGTGGCCTCGCCTGAAGCC	1552494_at	NA	NA	NA	NA	NA	NA	Affymetrix	NA	NA	0	0	NA	NA	NA	NA	11	mRNA	TBN	0	0	0	60	NA	Excluded	mRNA probe	0
1552494_at11	TCTGGCTTCACAGAACGCTCTGGAA	1552494_at	NA	NA	NA	NA	NA	NA	Affymetrix	NA	NA	0	0	NA	NA	NA	NA	11	mRNA	TBN	0	0	0	52	NA	Excluded	mRNA probe	0
1552494_at1	TGCTGGTGCAGATGCTACCCCACAA	1552494_at	NA	NA	NA	NA	NA	NA	Affymetrix	NA	NA	0	0	NA	NA	NA	NA	11	mRNA	TBN	0	0	0	56	NA	Excluded	mRNA probe	0
1552494_at2	ACAAGCTTGTCAGATCGCCCAGGTG	1552494_at	NA	NA	NA	NA	NA	NA	Affymetrix	NA	NA	0	0	NA	NA	NA	NA	11	mRNA	TBN	0	0	0	56	NA	Excluded	mRNA probe	0
1552494_at3	CAGGCGCAGCCATCGGGAAGGTCAT	1552494_at	NA	NA	NA	NA	NA	NA	Affymetrix	NA	NA	0	0	NA	NA	NA	NA	11	mRNA	TBN	0	0	0	64	NA	Excluded	mRNA probe	0
1552494_at4	GCCATCGGGAAGGTCATTCAGCCAA	1552494_at	NA	NA	NA	NA	NA	NA	Affymetrix	NA	NA	0	0	NA	NA	NA	NA	11	mRNA	TBN	0	0	0	56	NA	Excluded	mRNA probe	0
1552494_at5	GTCATTCAGCCAACCCAGAGGATGT	1552494_at	NA	NA	NA	NA	NA	NA	Affymetrix	NA	NA	0	0	NA	NA	NA	NA	11	mRNA	TBN	0	0	0	52	NA	Excluded	mRNA probe	0
1552494_at6	CAACCCAGAGGATGTAGACCCTGTC	1552494_at	NA	NA	NA	NA	NA	NA	Affymetrix	NA	NA	0	0	NA	NA	NA	NA	11	mRNA	TBN	0	0	0	56	NA	Excluded	mRNA probe	0
1552494_at7	CCTGTCCTCAAGAAGTGCAGGGCGA	1552494_at	NA	NA	NA	NA	NA	NA	Affymetrix	NA	NA	0	0	NA	NA	NA	NA	11	mRNA	TBN	0	0	0	60	NA	Excluded	mRNA probe	0
1552494_at8	GAGTTCTGCCGTGCCCTCTGAAATA	1552494_at	NA	NA	NA	NA	NA	NA	Affymetrix	NA	NA	0	0	NA	NA	NA	NA	11	mRNA	TBN	0	0	0	52	NA	Excluded	mRNA probe	0
1552494_at9	AGAGCCTGAGTGCACCATGTCTTGT	1552494_at	NA	NA	NA	NA	NA	NA	Affymetrix	NA	NA	0	0	NA	NA	NA	NA	11	mRNA	TBN	0	0	0	52	NA	Excluded	mRNA probe	0
1553022_at10	GCATTTCTTCACTGCAATTGCCATT	1553022_at	NA	NA	NA	NA	NA	NA	Affymetrix	NA	NA	0	0	NA	NA	NA	NA	11	mRNA	ZIM3	0	0	0	40	NA	Excluded	mRNA probe	0
1553022_at11	TTCACTGCAATTGCCATTTGCCTTT	1553022_at	NA	NA	NA	NA	NA	NA	Affymetrix	NA	NA	0	0	NA	NA	NA	NA	11	mRNA	ZIM3	0	0	0	40	NA	Excluded	mRNA probe	0
1553022_at1	AACCAAATGTGCTAAAACCCTGATG	1553022_at	NA	NA	NA	NA	NA	NA	Affymetrix	NA	NA	0	0	NA	NA	NA	NA	11	mRNA	ZIM3	0	0	0	40	NA	Excluded	mRNA probe	0
1553022_at2	AACCCTGATGGAGTTTTATTCCAGT	1553022_at	NA	NA	NA	NA	NA	NA	Affymetrix	NA	NA	0	0	NA	NA	NA	NA	11	mRNA	ZIM3	0	0	0	40	NA	Excluded	mRNA probe	0
1553022_at3	TATTCCAGTGAATAATGACCAGTGG	1553022_at	NA	NA	NA	NA	NA	NA	Affymetrix	NA	NA	0	0	NA	NA	NA	NA	11	mRNA	ZIM3	0	0	0	40	NA	Excluded	mRNA probe	0
1553022_at4	ATGACCAGTGGTATCCATATCTTTA	1553022_at	NA	NA	NA	NA	NA	NA	Affymetrix	NA	NA	0	0	NA	NA	NA	NA	11	mRNA	ZIM3	0	0	0	36	NA	Excluded	mRNA probe	0
1553022_at5	GTGGTATCCATATCTTTAAAAACGT	1553022_at	NA	NA	NA	NA	NA	NA	Affymetrix	NA	NA	0	0	NA	NA	NA	NA	11	mRNA	ZIM3	0	0	0	32	NA	Excluded	mRNA probe	0
1553022_at6	GACAGCACTTTATACTTTTAGGGAT	1553022_at	NA	NA	NA	NA	NA	NA	Affymetrix	NA	NA	0	0	NA	NA	NA	NA	11	mRNA	ZIM3	0	0	0	36	NA	Excluded	mRNA probe	0
1553022_at7	AATTCATGAGTGGAGAGGTTTCTCT	1553022_at	NA	NA	NA	NA	NA	NA	Affymetrix	NA	NA	0	0	NA	NA	NA	NA	11	mRNA	ZIM3	0	0	0	40	NA	Excluded	mRNA probe	0
1553022_at8	GGAAGTACAGCTTTCTCTCCTGAGC	1553022_at	NA	NA	NA	NA	NA	NA	Affymetrix	NA	NA	0	0	NA	NA	NA	NA	11	mRNA	ZIM3	0	0	0	52	NA	Excluded	mRNA probe	0
1553022_at9	GCATGAAGGTATCTTGGCATTTCTT	1553022_at	NA	NA	NA	NA	NA	NA	Affymetrix	NA	NA	0	0	NA	NA	NA	NA	11	mRNA	ZIM3	0	0	0	40	NA	Excluded	mRNA probe	0
1554519_at10	ACTAGCAGTGTTTCCCGTATTGACA	1554519_at	NA	NA	NA	NA	NA	NA	Affymetrix	NA	NA	0	0	NA	NA	NA	NA	11	mRNA	CD80	0	0	0	44	NA	Excluded	mRNA probe	0
1554519_at11	TCTACAGCAGATACTTTGTCAGCAA	1554519_at	NA	NA	NA	NA	NA	NA	Affymetrix	NA	NA	0	0	NA	NA	NA	NA	11	mRNA	CD80	0	0	0	40	NA	Excluded	mRNA probe	0
1554519_at1	GCCAACTGCTGTTCATGTTACTCAT	1554519_at	NA	NA	NA	NA	NA	NA	Affymetrix	NA	NA	0	0	NA	NA	NA	NA	11	mRNA	CD80	0	0	0	44	NA	Excluded	mRNA probe	0
1554519_at2	TGACTCCTTTCTCTAAAACTGCCTT	1554519_at	NA	NA	NA	NA	NA	NA	Affymetrix	NA	NA	0	0	NA	NA	NA	NA	11	mRNA	CD80	0	0	0	40	NA	Excluded	mRNA probe	0
1554519_at3	TGCCTTCCACAATTCACTAGACCAG	1554519_at	NA	NA	NA	NA	NA	NA	Affymetrix	NA	NA	0	0	NA	NA	NA	NA	11	mRNA	CD80	0	0	0	48	NA	Excluded	mRNA probe	0
1554519_at4	GTGGACGCAACTTAAGCTGGGATAA	1554519_at	NA	NA	NA	NA	NA	NA	Affymetrix	NA	NA	0	0	NA	NA	NA	NA	11	mRNA	CD80	0	0	0	48	NA	Excluded	mRNA probe	0
1554519_at5	ATGCACATCTCATGGCAGCTAAGCC	1554519_at	NA	NA	NA	NA	NA	NA	Affymetrix	NA	NA	0	0	NA	NA	NA	NA	11	mRNA	CD80	0	0	0	52	NA	Excluded	mRNA probe	0
1554519_at6	ATGGCTTTAGCTACCTCACTATGCT	1554519_at	NA	NA	NA	NA	NA	NA	Affymetrix	NA	NA	0	0	NA	NA	NA	NA	11	mRNA	CD80	0	0	0	44	NA	Excluded	mRNA probe	0
1554519_at7	CTTCACAAACCTTGCTCCTGTGTAA	1554519_at	NA	NA	NA	NA	NA	NA	Affymetrix	NA	NA	0	0	NA	NA	NA	NA	11	mRNA	CD80	0	0	0	44	NA	Excluded	mRNA probe	0
1554519_at8	AACTATATTCTCAGTGTAGGGCAGA	1554519_at	NA	NA	NA	NA	NA	NA	Affymetrix	NA	NA	0	0	NA	NA	NA	NA	11	mRNA	CD80	0	0	0	40	NA	Excluded	mRNA probe	0
1554519_at9	GGGCAGAGAGGTCTAACACCAACAT	1554519_at	NA	NA	NA	NA	NA	NA	Affymetrix	NA	NA	0	0	NA	NA	NA	NA	11	mRNA	CD80	0	0	0	52	NA	Excluded	mRNA probe	0
1557829_at10	AAGCCAAAAGTCATACAGCTCATGA	1557829_at	NA	NA	NA	NA	NA	NA	Affymetrix	NA	NA	0	0	NA	NA	NA	NA	11	mRNA	SLC8A1	0	0	0	40	NA	Excluded	mRNA probe	0
1557829_at11	GAAGTCACTTTGTGCTCAGGTGAAC	1557829_at	NA	NA	NA	NA	NA	NA	Affymetrix	NA	NA	0	0	NA	NA	NA	NA	11	mRNA	SLC8A1	0	0	0	48	NA	Excluded	mRNA probe	0
1557829_at1	CCCTGACAGTGCACCAAAAACAATA	1557829_at	NA	NA	NA	NA	NA	NA	Affymetrix	NA	NA	0	0	NA	NA	NA	NA	11	mRNA	SLC8A1	0	0	0	44	NA	Excluded	mRNA probe	0
1557829_at2	ATAGGTTTAGGTATTCTCTTTCAGA	1557829_at	NA	NA	NA	NA	NA	NA	Affymetrix	NA	NA	0	0	NA	NA	NA	NA	11	mRNA	SLC8A1	0	0	0	32	NA	Excluded	mRNA probe	0
1557829_at3	GGTATTCTCTTTCAGATATCTTCCA	1557829_at	NA	NA	NA	NA	NA	NA	Affymetrix	NA	NA	0	0	NA	NA	NA	NA	11	mRNA	SLC8A1	0	0	0	36	NA	Excluded	mRNA probe	0
1557829_at4	GATATCTTCCAAACAAGTGTGCATA	1557829_at	NA	NA	NA	NA	NA	NA	Affymetrix	NA	NA	0	0	NA	NA	NA	NA	11	mRNA	SLC8A1	0	0	0	36	NA	Excluded	mRNA probe	0
1557829_at5	ATAAATTCACGTGCTCTTCTCAAGA	1557829_at	NA	NA	NA	NA	NA	NA	Affymetrix	NA	NA	0	0	NA	NA	NA	NA	11	mRNA	SLC8A1	0	0	0	36	NA	Excluded	mRNA probe	0
1557829_at6	GAGGTATCAGATACACTCCTTGCCT	1557829_at	NA	NA	NA	NA	NA	NA	Affymetrix	NA	NA	0	0	NA	NA	NA	NA	11	mRNA	SLC8A1	0	0	0	48	NA	Excluded	mRNA probe	0
1557829_at7	CTTGCCTGACCCAGTGTGAAACACA	1557829_at	NA	NA	NA	NA	NA	NA	Affymetrix	NA	NA	0	0	NA	NA	NA	NA	11	mRNA	SLC8A1	0	0	0	52	NA	Excluded	mRNA probe	0
1557829_at8	AAGTTTGGACTTTTCCATCCTCAGA	1557829_at	NA	NA	NA	NA	NA	NA	Affymetrix	NA	NA	0	0	NA	NA	NA	NA	11	mRNA	SLC8A1	0	0	0	40	NA	Excluded	mRNA probe	0
1557829_at9	AGAGCACACACAAATCCACTGAGGA	1557829_at	NA	NA	NA	NA	NA	NA	Affymetrix	NA	NA	0	0	NA	NA	NA	NA	11	mRNA	SLC8A1	0	0	0	48	NA	Excluded	mRNA probe	0
1561614_at10	GAGCCCCAGCTTATTTACGACAAGT	1561614_at	NA	NA	NA	NA	NA	NA	Affymetrix	NA	NA	0	0	NA	NA	NA	NA	11	mRNA	SLC8A1	0	0	0	48	NA	Excluded	mRNA probe	0
1561614_at11	ATTTACGACAAGTAGGTTGTGACAG	1561614_at	NA	NA	NA	NA	NA	NA	Affymetrix	NA	NA	0	0	NA	NA	NA	NA	11	mRNA	SLC8A1	0	0	0	40	NA	Excluded	mRNA probe	0
1561614_at1	GGGATGTCATGGTCTAGAACACCTA	1561614_at	NA	NA	NA	NA	NA	NA	Affymetrix	NA	NA	0	0	NA	NA	NA	NA	11	mRNA	SLC8A1	0	0	0	48	NA	Excluded	mRNA probe	0
1561614_at2	ATGGTCTAGAACACCTATGCTGAAG	1561614_at	NA	NA	NA	NA	NA	NA	Affymetrix	NA	NA	0	0	NA	NA	NA	NA	11	mRNA	SLC8A1	0	0	0	44	NA	Excluded	mRNA probe	0
1561614_at3	TAGAACACCTATGCTGAAGTACAAG	1561614_at	NA	NA	NA	NA	NA	NA	Affymetrix	NA	NA	0	0	NA	NA	NA	NA	11	mRNA	SLC8A1	0	0	0	40	NA	Excluded	mRNA probe	0
1561614_at4	GGCTGAGCAAGAAAGATCACTCCAC	1561614_at	NA	NA	NA	NA	NA	NA	Affymetrix	NA	NA	0	0	NA	NA	NA	NA	11	mRNA	SLC8A1	0	0	0	52	NA	Excluded	mRNA probe	0
1561614_at5	ATCACTCCACTGCAACTGAGCAAAG	1561614_at	NA	NA	NA	NA	NA	NA	Affymetrix	NA	NA	0	0	NA	NA	NA	NA	11	mRNA	SLC8A1	0	0	0	48	NA	Excluded	mRNA probe	0
1561614_at6	AGAGAACATCGGACGTGGTTTCACG	1561614_at	NA	NA	NA	NA	NA	NA	Affymetrix	NA	NA	0	0	NA	NA	NA	NA	11	mRNA	SLC8A1	0	0	0	52	NA	Excluded	mRNA probe	0
1561614_at7	GAAAGCAAATAAGGCTAGCCACTTT	1561614_at	NA	NA	NA	NA	NA	NA	Affymetrix	NA	NA	0	0	NA	NA	NA	NA	11	mRNA	SLC8A1	0	0	0	40	NA	Excluded	mRNA probe	0
1561614_at8	GGCTAGCCACTTTTGAAACATGTCA	1561614_at	NA	NA	NA	NA	NA	NA	Affymetrix	NA	NA	0	0	NA	NA	NA	NA	11	mRNA	SLC8A1	0	0	0	44	NA	Excluded	mRNA probe	0
1561614_at9	GAAACATGTCAAAGAGCCCCAGCTT	1561614_at	NA	NA	NA	NA	NA	NA	Affymetrix	NA	NA	0	0	NA	NA	NA	NA	11	mRNA	SLC8A1	0	0	0	48	NA	Excluded	mRNA probe	0
1562865_at10	CAGAAAGAGTCTTGTTCTCCAAACT	1562865_at	NA	NA	NA	NA	NA	NA	Affymetrix	NA	NA	0	0	NA	NA	NA	NA	11	mRNA	EIF2C2	0	0	0	40	NA	Excluded	mRNA probe	0
1562865_at11	AGAATCTGACCTACCTAACACATGT	1562865_at	NA	NA	NA	NA	NA	NA	Affymetrix	NA	NA	0	0	NA	NA	NA	NA	11	mRNA	EIF2C2	0	0	0	40	NA	Excluded	mRNA probe	0
1562865_at1	CACCCAGCCTGTTTCAACTAAGAAG	1562865_at	NA	NA	NA	NA	NA	NA	Affymetrix	NA	NA	0	0	NA	NA	NA	NA	11	mRNA	EIF2C2	0	0	0	48	NA	Excluded	mRNA probe	0
1562865_at2	GAAGCCAACATTTCTCCAGCATCAA	1562865_at	NA	NA	NA	NA	NA	NA	Affymetrix	NA	NA	0	0	NA	NA	NA	NA	11	mRNA	EIF2C2	0	0	0	44	NA	Excluded	mRNA probe	0
1562865_at3	TCCAGCATCAACATTACTCCAGTAC	1562865_at	NA	NA	NA	NA	NA	NA	Affymetrix	NA	NA	0	0	NA	NA	NA	NA	11	mRNA	EIF2C2	0	0	0	44	NA	Excluded	mRNA probe	0
1562865_at4	AAGACTTCCAGCACATTCTTGTCTC	1562865_at	NA	NA	NA	NA	NA	NA	Affymetrix	NA	NA	0	0	NA	NA	NA	NA	11	mRNA	EIF2C2	0	0	0	44	NA	Excluded	mRNA probe	0
1562865_at5	CTTGGACTTGTCTTCATTGCACAGC	1562865_at	NA	NA	NA	NA	NA	NA	Affymetrix	NA	NA	0	0	NA	NA	NA	NA	11	mRNA	EIF2C2	0	0	0	48	NA	Excluded	mRNA probe	0
1562865_at6	TCATTGCACAGCTGAGGAGCCCGGA	1562865_at	NA	NA	NA	NA	NA	NA	Affymetrix	NA	NA	0	0	NA	NA	NA	NA	11	mRNA	EIF2C2	0	0	0	60	NA	Excluded	mRNA probe	0
1562865_at7	GGGCTAGGACTGTGATTTCCAGTTT	1562865_at	NA	NA	NA	NA	NA	NA	Affymetrix	NA	NA	0	0	NA	NA	NA	NA	11	mRNA	EIF2C2	0	0	0	48	NA	Excluded	mRNA probe	0
1562865_at8	ATCAAATCAGCTGACCGCCCTGATG	1562865_at	NA	NA	NA	NA	NA	NA	Affymetrix	NA	NA	0	0	NA	NA	NA	NA	11	mRNA	EIF2C2	0	0	0	52	NA	Excluded	mRNA probe	0
1562865_at9	GAGGGTCCATGTGACATCTCTTGTA	1562865_at	NA	NA	NA	NA	NA	NA	Affymetrix	NA	NA	0	0	NA	NA	NA	NA	11	mRNA	EIF2C2	0	0	0	48	NA	Excluded	mRNA probe	0
1568874_at10	CACTGTGTTGTACAAGGTTCTCCAT	1568874_at	NA	NA	NA	NA	NA	NA	Affymetrix	NA	NA	0	0	NA	NA	NA	NA	11	mRNA	NCOA6	0	0	0	44	NA	Excluded	mRNA probe	0
1568874_at11	AAGGTTCTCCATAGTTATGCGTTAT	1568874_at	NA	NA	NA	NA	NA	NA	Affymetrix	NA	NA	0	0	NA	NA	NA	NA	11	mRNA	NCOA6	0	0	0	36	NA	Excluded	mRNA probe	0
1568874_at1	TGATAACATTGAGTTCTCCCTCTCT	1568874_at	NA	NA	NA	NA	NA	NA	Affymetrix	NA	NA	0	0	NA	NA	NA	NA	11	mRNA	NCOA6	0	0	0	40	NA	Excluded	mRNA probe	0
1568874_at2	CCTCTCTCCCAGATGGTACGAAGTA	1568874_at	NA	NA	NA	NA	NA	NA	Affymetrix	NA	NA	0	0	NA	NA	NA	NA	11	mRNA	NCOA6	0	0	0	52	NA	Excluded	mRNA probe	0
1568874_at3	CTGGCTTCTTCACACATTTAGATTA	1568874_at	NA	NA	NA	NA	NA	NA	Affymetrix	NA	NA	0	0	NA	NA	NA	NA	11	mRNA	NCOA6	0	0	0	36	NA	Excluded	mRNA probe	0
1568874_at4	TTACCTGTCCATATCTTACGGGCAT	1568874_at	NA	NA	NA	NA	NA	NA	Affymetrix	NA	NA	0	0	NA	NA	NA	NA	11	mRNA	NCOA6	0	0	0	44	NA	Excluded	mRNA probe	0
1568874_at5	TACGGGCATTTGTGGTTTTGAACCT	1568874_at	NA	NA	NA	NA	NA	NA	Affymetrix	NA	NA	0	0	NA	NA	NA	NA	11	mRNA	NCOA6	0	0	0	44	NA	Excluded	mRNA probe	0
1568874_at6	GATGTTCTCTATTCTAGTTAGCACA	1568874_at	NA	NA	NA	NA	NA	NA	Affymetrix	NA	NA	0	0	NA	NA	NA	NA	11	mRNA	NCOA6	0	0	0	36	NA	Excluded	mRNA probe	0
1568874_at7	GCACAATTATCTAATCCCTTCGGAC	1568874_at	NA	NA	NA	NA	NA	NA	Affymetrix	NA	NA	0	0	NA	NA	NA	NA	11	mRNA	NCOA6	0	0	0	44	NA	Excluded	mRNA probe	0
1568874_at8	ATTTGTTATCTGGACGGAAGCTGTT	1568874_at	NA	NA	NA	NA	NA	NA	Affymetrix	NA	NA	0	0	NA	NA	NA	NA	11	mRNA	NCOA6	0	0	0	40	NA	Excluded	mRNA probe	0
1568874_at9	GGAAGCTGTTGTTTTTTCAACTGCT	1568874_at	NA	NA	NA	NA	NA	NA	Affymetrix	NA	NA	0	0	NA	NA	NA	NA	11	mRNA	NCOA6	0	0	0	40	NA	Excluded	mRNA probe	0
200602_at10	CTGGACAAACCCTTCTTTTAAGATG	200602_at	NA	NA	NA	NA	NA	NA	Affymetrix	NA	NA	0	0	NA	NA	NA	NA	11	mRNA	APP	0	0	0	40	NA	Excluded	mRNA probe	0
200602_at11	ACCCTTCTTTTAAGATGTGTCTTCA	200602_at	NA	NA	NA	NA	NA	NA	Affymetrix	NA	NA	0	0	NA	NA	NA	NA	11	mRNA	APP	0	0	0	36	NA	Excluded	mRNA probe	0
200602_at1	GAATTCTCCAAAACAATTTTCTGCA	200602_at	NA	NA	NA	NA	NA	NA	Affymetrix	NA	NA	0	0	NA	NA	NA	NA	11	mRNA	APP	0	0	0	32	NA	Excluded	mRNA probe	0
200602_at2	AATTTTCTGCAGGATGATTGTACAG	200602_at	NA	NA	NA	NA	NA	NA	Affymetrix	NA	NA	0	0	NA	NA	NA	NA	11	mRNA	APP	0	1	1	36	NA	Excluded	mRNA probe	0
200602_at3	GATTGTACAGAATCATTGCTTATGA	200602_at	NA	NA	NA	NA	NA	NA	Affymetrix	NA	NA	0	0	NA	NA	NA	NA	11	mRNA	APP	0	0	0	32	NA	Excluded	mRNA probe	0
200602_at4	TGCTTATGACATGATCGCTTTCTAC	200602_at	NA	NA	NA	NA	NA	NA	Affymetrix	NA	NA	0	0	NA	NA	NA	NA	11	mRNA	APP	0	0	0	40	NA	Excluded	mRNA probe	0
200602_at5	CATGATCGCTTTCTACACTGTATTA	200602_at	NA	NA	NA	NA	NA	NA	Affymetrix	NA	NA	0	0	NA	NA	NA	NA	11	mRNA	APP	0	0	0	36	NA	Excluded	mRNA probe	0
200602_at6	GATCGCTTTCTACACTGTATTACAT	200602_at	NA	NA	NA	NA	NA	NA	Affymetrix	NA	NA	0	0	NA	NA	NA	NA	11	mRNA	APP	0	0	0	36	NA	Excluded	mRNA probe	0
200602_at7	ACTTTTCTTTGAAGGATGACTACAG	200602_at	NA	NA	NA	NA	NA	NA	Affymetrix	NA	NA	0	0	NA	NA	NA	NA	11	mRNA	APP	0	0	0	36	NA	Excluded	mRNA probe	0
200602_at8	CAATTTTCTTTAACCAGTCTGAAGT	200602_at	NA	NA	NA	NA	NA	NA	Affymetrix	NA	NA	0	0	NA	NA	NA	NA	11	mRNA	APP	0	0	0	32	NA	Excluded	mRNA probe	0
200602_at9	TAACCAGTCTGAAGTTTCATTTATG	200602_at	NA	NA	NA	NA	NA	NA	Affymetrix	NA	NA	0	0	NA	NA	NA	NA	11	mRNA	APP	0	0	0	32	NA	Excluded	mRNA probe	0
200795_at10	GTTCATAATATCATGTGCACTTCAA	200795_at	NA	NA	NA	NA	NA	NA	Affymetrix	NA	NA	0	0	NA	NA	NA	NA	11	mRNA	SPARCL1	0	0	0	32	NA	Excluded	mRNA probe	0
200795_at11	GGAATGCTACTCTTTTGTGGTTTAC	200795_at	NA	NA	NA	NA	NA	NA	Affymetrix	NA	NA	0	0	NA	NA	NA	NA	11	mRNA	SPARCL1	0	0	0	40	NA	Excluded	mRNA probe	0
200795_at1	AACACTGCATAACCCGTTTCTTTGA	200795_at	NA	NA	NA	NA	NA	NA	Affymetrix	NA	NA	0	0	NA	NA	NA	NA	11	mRNA	SPARCL1	0	0	0	40	NA	Excluded	mRNA probe	0
200795_at2	TGAGGAGTGTGACCCCAACAAGGAT	200795_at	NA	NA	NA	NA	NA	NA	Affymetrix	NA	NA	0	0	NA	NA	NA	NA	11	mRNA	SPARCL1	0	1	0	52	NA	Excluded	mRNA probe	0
200795_at3	AGGATAAGCACATCACCCTGAAGGA	200795_at	NA	NA	NA	NA	NA	NA	Affymetrix	NA	NA	0	0	NA	NA	NA	NA	11	mRNA	SPARCL1	0	0	0	48	NA	Excluded	mRNA probe	0
200795_at4	AGTGGGGCCACTGCTTTGGAATTAA	200795_at	NA	NA	NA	NA	NA	NA	Affymetrix	NA	NA	0	0	NA	NA	NA	NA	11	mRNA	SPARCL1	0	0	0	48	NA	Excluded	mRNA probe	0
200795_at5	AAAGAACTCAACTTTCCAGCATCCT	200795_at	NA	NA	NA	NA	NA	NA	Affymetrix	NA	NA	0	0	NA	NA	NA	NA	11	mRNA	SPARCL1	0	0	0	40	NA	Excluded	mRNA probe	0
200795_at6	CTCCTCTGTTCTAACCACTTCAGAA	200795_at	NA	NA	NA	NA	NA	NA	Affymetrix	NA	NA	0	0	NA	NA	NA	NA	11	mRNA	SPARCL1	0	0	0	44	NA	Excluded	mRNA probe	0
200795_at7	ATATGCAGCTGTGATACTTGTAGAT	200795_at	NA	NA	NA	NA	NA	NA	Affymetrix	NA	NA	0	0	NA	NA	NA	NA	11	mRNA	SPARCL1	0	0	0	36	NA	Excluded	mRNA probe	0
200795_at8	GCTTGACAACAACCTATGCACCAGG	200795_at	NA	NA	NA	NA	NA	NA	Affymetrix	NA	NA	0	0	NA	NA	NA	NA	11	mRNA	SPARCL1	0	0	0	52	NA	Excluded	mRNA probe	0
200795_at9	GTAATTTCACTCTCTGCATTGACTT	200795_at	NA	NA	NA	NA	NA	NA	Affymetrix	NA	NA	0	0	NA	NA	NA	NA	11	mRNA	SPARCL1	0	0	0	36	NA	Excluded	mRNA probe	0
201366_at10	ATGCTTAAGATACATAGCCTCCCTT	201366_at	NA	NA	NA	NA	NA	NA	Affymetrix	NA	NA	0	0	NA	NA	NA	NA	11	mRNA	ANXA7	0	0	0	40	NA	Excluded	mRNA probe	0
201366_at11	TAAGATACATAGCCTCCCTTTTTTT	201366_at	NA	NA	NA	NA	NA	NA	Affymetrix	NA	NA	0	0	NA	NA	NA	NA	11	mRNA	ANXA7	0	0	0	32	NA	Excluded	mRNA probe	0
201366_at1	TTAGAAGGTTACTGAAAGCTCTGCC	201366_at	NA	NA	NA	NA	NA	NA	Affymetrix	NA	NA	0	0	NA	NA	NA	NA	11	mRNA	ANXA7	0	0	0	44	NA	Excluded	mRNA probe	0
201366_at2	GAATCCCTCTAAGTCTGCTTGATAG	201366_at	NA	NA	NA	NA	NA	NA	Affymetrix	NA	NA	0	0	NA	NA	NA	NA	11	mRNA	ANXA7	0	0	0	44	NA	Excluded	mRNA probe	0
201366_at3	AAGTCTGCTTGATAGAGTGGATAGT	201366_at	NA	NA	NA	NA	NA	NA	Affymetrix	NA	NA	0	0	NA	NA	NA	NA	11	mRNA	ANXA7	0	0	0	40	NA	Excluded	mRNA probe	0
201366_at4	AAAATTCAACCTTTACATCTAGAAT	201366_at	NA	NA	NA	NA	NA	NA	Affymetrix	NA	NA	0	0	NA	NA	NA	NA	11	mRNA	ANXA7	0	0	0	24	NA	Excluded	mRNA probe	0
201366_at5	AATTTGCATCTCATTTTGCCTAAAT	201366_at	NA	NA	NA	NA	NA	NA	Affymetrix	NA	NA	0	0	NA	NA	NA	NA	11	mRNA	ANXA7	0	0	0	28	NA	Excluded	mRNA probe	0
201366_at6	TTGCCTAAATTGGTTCTGTATTCAT	201366_at	NA	NA	NA	NA	NA	NA	Affymetrix	NA	NA	0	0	NA	NA	NA	NA	11	mRNA	ANXA7	0	0	0	32	NA	Excluded	mRNA probe	0
201366_at7	TGTATTCATAAACACTTTCCACATA	201366_at	NA	NA	NA	NA	NA	NA	Affymetrix	NA	NA	0	0	NA	NA	NA	NA	11	mRNA	ANXA7	0	0	0	28	NA	Excluded	mRNA probe	0
201366_at8	GATTAGTATTACCTGTGGCACCTTT	201366_at	NA	NA	NA	NA	NA	NA	Affymetrix	NA	NA	0	0	NA	NA	NA	NA	11	mRNA	ANXA7	0	0	0	40	NA	Excluded	mRNA probe	0
201366_at9	AGTATTACCTGTGGCACCTTTTAAG	201366_at	NA	NA	NA	NA	NA	NA	Affymetrix	NA	NA	0	0	NA	NA	NA	NA	11	mRNA	ANXA7	0	0	0	40	NA	Excluded	mRNA probe	0
201656_at10	GTCACTGGTCTGTTTGCATTTGATA	201656_at	NA	NA	NA	NA	NA	NA	Affymetrix	NA	NA	0	0	NA	NA	NA	NA	11	mRNA	ITGA6	0	1	1	40	NA	Excluded	mRNA probe	0
201656_at11	GTTCATTGTTTCGTAACACAGCATT	201656_at	NA	NA	NA	NA	NA	NA	Affymetrix	NA	NA	0	0	NA	NA	NA	NA	11	mRNA	ITGA6	0	0	0	36	NA	Excluded	mRNA probe	0
201656_at1	GTAGTGCCACTGTTGTTTTGGGGGG	201656_at	NA	NA	NA	NA	NA	NA	Affymetrix	NA	NA	0	0	NA	NA	NA	NA	11	mRNA	ITGA6	0	0	0	56	NA	Excluded	mRNA probe	0
201656_at2	GATACTAAGGACGTTGTTTTGGTTG	201656_at	NA	NA	NA	NA	NA	NA	Affymetrix	NA	NA	0	0	NA	NA	NA	NA	11	mRNA	ITGA6	0	0	0	40	NA	Excluded	mRNA probe	0
201656_at3	GGTTGTACTTGGAATTCTTAGTCAC	201656_at	NA	NA	NA	NA	NA	NA	Affymetrix	NA	NA	0	0	NA	NA	NA	NA	11	mRNA	ITGA6	0	0	0	40	NA	Excluded	mRNA probe	0
201656_at4	TAACAGTGTTTAAAGTCTCAGTTTC	201656_at	NA	NA	NA	NA	NA	NA	Affymetrix	NA	NA	0	0	NA	NA	NA	NA	11	mRNA	ITGA6	0	0	0	32	NA	Excluded	mRNA probe	0
201656_at5	GGAACTTGTGTCCCTAATGTGTTAG	201656_at	NA	NA	NA	NA	NA	NA	Affymetrix	NA	NA	0	0	NA	NA	NA	NA	11	mRNA	ITGA6	0	0	0	44	NA	Excluded	mRNA probe	0
201656_at6	AAGGAGCTGATACTTGACAGTTTTT	201656_at	NA	NA	NA	NA	NA	NA	Affymetrix	NA	NA	0	0	NA	NA	NA	NA	11	mRNA	ITGA6	0	0	0	36	NA	Excluded	mRNA probe	0
201656_at7	GACAGTTTTTTAGACCTGTGTTACT	201656_at	NA	NA	NA	NA	NA	NA	Affymetrix	NA	NA	0	0	NA	NA	NA	NA	11	mRNA	ITGA6	0	0	0	36	NA	Excluded	mRNA probe	0
201656_at8	TATGGTGTTTAGACTTATGGTTGTT	201656_at	NA	NA	NA	NA	NA	NA	Affymetrix	NA	NA	0	0	NA	NA	NA	NA	11	mRNA	ITGA6	0	0	0	32	NA	Excluded	mRNA probe	0
201656_at9	GTCATCTCAAGTCAAGTCACTGGTC	201656_at	NA	NA	NA	NA	NA	NA	Affymetrix	NA	NA	0	0	NA	NA	NA	NA	11	mRNA	ITGA6	0	1	1	48	NA	Excluded	mRNA probe	0
201744_s_at10	GCATACTTACCTAGTGAAACTTTTC	201744_s_at	NA	NA	NA	NA	NA	NA	Affymetrix	NA	NA	0	0	NA	NA	NA	NA	11	mRNA	LUM	0	0	0	36	NA	Excluded	mRNA probe	0
201744_s_at11	CACTCTAAGTCATGTATGTTTCTCT	201744_s_at	NA	NA	NA	NA	NA	NA	Affymetrix	NA	NA	0	0	NA	NA	NA	NA	11	mRNA	LUM	0	0	0	36	NA	Excluded	mRNA probe	0
201744_s_at1	CAAATGATGTGCAAAACCTTTTACT	201744_s_at	NA	NA	NA	NA	NA	NA	Affymetrix	NA	NA	0	0	NA	NA	NA	NA	11	mRNA	LUM	0	0	0	32	NA	Excluded	mRNA probe	0
201744_s_at2	ACCTTTTACTGGTTGCATGGAAATC	201744_s_at	NA	NA	NA	NA	NA	NA	Affymetrix	NA	NA	0	0	NA	NA	NA	NA	11	mRNA	LUM	0	0	0	40	NA	Excluded	mRNA probe	0
201744_s_at3	GAAATCAGCCAAGTTTTATAATCCT	201744_s_at	NA	NA	NA	NA	NA	NA	Affymetrix	NA	NA	0	0	NA	NA	NA	NA	11	mRNA	LUM	0	0	0	32	NA	Excluded	mRNA probe	0
201744_s_at4	AATCCTTAAATCTTAATGTTCCTCA	201744_s_at	NA	NA	NA	NA	NA	NA	Affymetrix	NA	NA	0	0	NA	NA	NA	NA	11	mRNA	LUM	0	0	0	28	NA	Excluded	mRNA probe	0
201744_s_at5	TAATGTTCCTCAAAGCTTGGATTAA	201744_s_at	NA	NA	NA	NA	NA	NA	Affymetrix	NA	NA	0	0	NA	NA	NA	NA	11	mRNA	LUM	0	0	0	32	NA	Excluded	mRNA probe	0
201744_s_at6	ATACATATGGATGTTACTCTCTTGC	201744_s_at	NA	NA	NA	NA	NA	NA	Affymetrix	NA	NA	0	0	NA	NA	NA	NA	11	mRNA	LUM	0	0	0	36	NA	Excluded	mRNA probe	0
201744_s_at7	TAGGTGGTAGATATTGAGGCCAAGA	201744_s_at	NA	NA	NA	NA	NA	NA	Affymetrix	NA	NA	0	0	NA	NA	NA	NA	11	mRNA	LUM	0	0	0	44	NA	Excluded	mRNA probe	0
201744_s_at8	AATACATGAAGCTTCATGCACTTAA	201744_s_at	NA	NA	NA	NA	NA	NA	Affymetrix	NA	NA	0	0	NA	NA	NA	NA	11	mRNA	LUM	0	0	0	32	NA	Excluded	mRNA probe	0
201744_s_at9	AAGAATTTGCATACTTACCTAGTGA	201744_s_at	NA	NA	NA	NA	NA	NA	Affymetrix	NA	NA	0	0	NA	NA	NA	NA	11	mRNA	LUM	0	0	0	32	NA	Excluded	mRNA probe	0
202705_at10	GATTTTGTACATAGTCCTCTGGTCT	202705_at	NA	NA	NA	NA	NA	NA	Affymetrix	NA	NA	0	0	NA	NA	NA	NA	11	mRNA	CCNB2	0	0	0	40	NA	Excluded	mRNA probe	0
202705_at11	AGTCCTCTGGTCTATCTCATGAAAC	202705_at	NA	NA	NA	NA	NA	NA	Affymetrix	NA	NA	0	0	NA	NA	NA	NA	11	mRNA	CCNB2	0	0	0	44	NA	Excluded	mRNA probe	0
202705_at1	GCCACTACACTTCTTAAGGCGAGCA	202705_at	NA	NA	NA	NA	NA	NA	Affymetrix	NA	NA	0	0	NA	NA	NA	NA	11	mRNA	CCNB2	0	0	0	52	NA	Excluded	mRNA probe	0
202705_at2	GCGAGCATCAAAAGCCGGGGAGGTT	202705_at	NA	NA	NA	NA	NA	NA	Affymetrix	NA	NA	0	0	NA	NA	NA	NA	11	mRNA	CCNB2	0	0	0	60	NA	Excluded	mRNA probe	0
202705_at3	ATGGAGCTGACTCTCATCGACTATG	202705_at	NA	NA	NA	NA	NA	NA	Affymetrix	NA	NA	0	0	NA	NA	NA	NA	11	mRNA	CCNB2	0	0	0	48	NA	Excluded	mRNA probe	0
202705_at4	ATATGGTGCATTATCATCCTTCTAA	202705_at	NA	NA	NA	NA	NA	NA	Affymetrix	NA	NA	0	0	NA	NA	NA	NA	11	mRNA	CCNB2	0	0	0	32	NA	Excluded	mRNA probe	0
202705_at5	ATCCTTCTAAGGTAGCAGCAGCTGC	202705_at	NA	NA	NA	NA	NA	NA	Affymetrix	NA	NA	0	0	NA	NA	NA	NA	11	mRNA	CCNB2	0	0	0	52	NA	Excluded	mRNA probe	0
202705_at6	ACTTAACTAAATTCATCGCCATCAA	202705_at	NA	NA	NA	NA	NA	NA	Affymetrix	NA	NA	0	0	NA	NA	NA	NA	11	mRNA	CCNB2	0	0	0	32	NA	Excluded	mRNA probe	0
202705_at7	CAAAAGCCGTCAAAGACCTTGCCTC	202705_at	NA	NA	NA	NA	NA	NA	Affymetrix	NA	NA	0	0	NA	NA	NA	NA	11	mRNA	CCNB2	0	0	0	52	NA	Excluded	mRNA probe	0
202705_at8	CTTGCCTCCCCACTGATAGGAAGGT	202705_at	NA	NA	NA	NA	NA	NA	Affymetrix	NA	NA	0	0	NA	NA	NA	NA	11	mRNA	CCNB2	0	0	0	56	NA	Excluded	mRNA probe	0
202705_at9	GATAGGAAGGTCCTAGGCTGCCGTG	202705_at	NA	NA	NA	NA	NA	NA	Affymetrix	NA	NA	0	0	NA	NA	NA	NA	11	mRNA	CCNB2	0	0	0	60	NA	Excluded	mRNA probe	0
203001_s_at10	GGTTGAACTGTCTGGCTGAAGCAAG	203001_s_at	NA	NA	NA	NA	NA	NA	Affymetrix	NA	NA	0	0	NA	NA	NA	NA	11	mRNA	STMN2	0	0	0	52	NA	Excluded	mRNA probe	0
203001_s_at11	GAAGCAAGGGAGGGTCTGGCACGCC	203001_s_at	NA	NA	NA	NA	NA	NA	Affymetrix	NA	NA	0	0	NA	NA	NA	NA	11	mRNA	STMN2	0	0	0	68	NA	Excluded	mRNA probe	0
203001_s_at1	ACCTCGCAACATCAACATCTATACT	203001_s_at	NA	NA	NA	NA	NA	NA	Affymetrix	NA	NA	0	0	NA	NA	NA	NA	11	mRNA	STMN2	0	0	0	40	NA	Excluded	mRNA probe	0
203001_s_at2	CAAATCAACAAACGTGCCTCTGGCC	203001_s_at	NA	NA	NA	NA	NA	NA	Affymetrix	NA	NA	0	0	NA	NA	NA	NA	11	mRNA	STMN2	0	0	0	52	NA	Excluded	mRNA probe	0
203001_s_at3	TGAGCTGATCTTGAAGCCACCATCT	203001_s_at	NA	NA	NA	NA	NA	NA	Affymetrix	NA	NA	0	0	NA	NA	NA	NA	11	mRNA	STMN2	0	1	0	48	NA	Excluded	mRNA probe	0
203001_s_at4	GAAGCCCCACGAACTTTAGCTTCTC	203001_s_at	NA	NA	NA	NA	NA	NA	Affymetrix	NA	NA	0	0	NA	NA	NA	NA	11	mRNA	STMN2	0	0	0	52	NA	Excluded	mRNA probe	0
203001_s_at5	GGAACACGAGCGAGAAGTCCTTCAG	203001_s_at	NA	NA	NA	NA	NA	NA	Affymetrix	NA	NA	0	0	NA	NA	NA	NA	11	mRNA	STMN2	0	0	0	56	NA	Excluded	mRNA probe	0
203001_s_at6	CCGTGAGGCTAATCTAGCTGCTATT	203001_s_at	NA	NA	NA	NA	NA	NA	Affymetrix	NA	NA	0	0	NA	NA	NA	NA	11	mRNA	STMN2	0	0	0	48	NA	Excluded	mRNA probe	0
203001_s_at7	CTAGCTGCTATTATTGAACGTCTGC	203001_s_at	NA	NA	NA	NA	NA	NA	Affymetrix	NA	NA	0	0	NA	NA	NA	NA	11	mRNA	STMN2	0	0	0	44	NA	Excluded	mRNA probe	0
203001_s_at8	GAGAGGCATGCTGCGGAGGTGCGCA	203001_s_at	NA	NA	NA	NA	NA	NA	Affymetrix	NA	NA	0	0	NA	NA	NA	NA	11	mRNA	STMN2	0	0	0	68	NA	Excluded	mRNA probe	0
203001_s_at9	AAGGAACTCCAGGTTGAACTGTCTG	203001_s_at	NA	NA	NA	NA	NA	NA	Affymetrix	NA	NA	0	0	NA	NA	NA	NA	11	mRNA	STMN2	0	0	0	48	NA	Excluded	mRNA probe	0
203132_at10	AATGCTTCAGATATTATTGCTTTAT	203132_at	NA	NA	NA	NA	NA	NA	Affymetrix	NA	NA	0	0	NA	NA	NA	NA	11	mRNA	RB1	0	0	0	24	NA	Excluded	mRNA probe	0
203132_at11	AAATTGCTATGTTACTATTTTCTAC	203132_at	NA	NA	NA	NA	NA	NA	Affymetrix	NA	NA	0	0	NA	NA	NA	NA	11	mRNA	RB1	0	0	0	24	NA	Excluded	mRNA probe	0
203132_at1	TAGAAAAAGAGGCGCTTCTCCCCTC	203132_at	NA	NA	NA	NA	NA	NA	Affymetrix	NA	NA	0	0	NA	NA	NA	NA	11	mRNA	RB1	0	0	0	52	NA	Excluded	mRNA probe	0
203132_at2	GGTAGCTTCAGCTAGCTTTTAGGAA	203132_at	NA	NA	NA	NA	NA	NA	Affymetrix	NA	NA	0	0	NA	NA	NA	NA	11	mRNA	RB1	0	0	0	44	NA	Excluded	mRNA probe	0
203132_at3	TTGTGCTCATTTAAGTTTCAAACTT	203132_at	NA	NA	NA	NA	NA	NA	Affymetrix	NA	NA	0	0	NA	NA	NA	NA	11	mRNA	RB1	0	0	0	28	NA	Excluded	mRNA probe	0
203132_at4	AAACTTGACTCCATTTCATCATTGT	203132_at	NA	NA	NA	NA	NA	NA	Affymetrix	NA	NA	0	0	NA	NA	NA	NA	11	mRNA	RB1	0	0	0	32	NA	Excluded	mRNA probe	0
203132_at5	TCATCATTGTTTCTGCATGAATATC	203132_at	NA	NA	NA	NA	NA	NA	Affymetrix	NA	NA	0	0	NA	NA	NA	NA	11	mRNA	RB1	0	0	0	32	NA	Excluded	mRNA probe	0
203132_at6	TCAGTTAGTTTTTAGGTCAAGGGCT	203132_at	NA	NA	NA	NA	NA	NA	Affymetrix	NA	NA	0	0	NA	NA	NA	NA	11	mRNA	RB1	0	0	0	40	NA	Excluded	mRNA probe	0
203132_at7	GTCAAGGGCTTACTATTTCTGGGTC	203132_at	NA	NA	NA	NA	NA	NA	Affymetrix	NA	NA	0	0	NA	NA	NA	NA	11	mRNA	RB1	0	0	0	48	NA	Excluded	mRNA probe	0
203132_at8	AGTGCCAGAATTTTAGGAACTTCAG	203132_at	NA	NA	NA	NA	NA	NA	Affymetrix	NA	NA	0	0	NA	NA	NA	NA	11	mRNA	RB1	0	0	0	40	NA	Excluded	mRNA probe	0
203132_at9	GGAACTTCAGAGATCGTGTATTGAG	203132_at	NA	NA	NA	NA	NA	NA	Affymetrix	NA	NA	0	0	NA	NA	NA	NA	11	mRNA	RB1	0	0	0	44	NA	Excluded	mRNA probe	0
203570_at10	GAGGGACAGATGGCCAATCTCTCCC	203570_at	NA	NA	NA	NA	NA	NA	Affymetrix	NA	NA	0	0	NA	NA	NA	NA	11	mRNA	LOXL1	0	0	0	60	NA	Excluded	mRNA probe	0
203570_at11	GCCATACCACAGAGCTAGATTGCCC	203570_at	NA	NA	NA	NA	NA	NA	Affymetrix	NA	NA	0	0	NA	NA	NA	NA	11	mRNA	LOXL1	0	0	0	56	NA	Excluded	mRNA probe	0
203570_at1	CTGGAGGACAGCACCTGTGACTTCG	203570_at	NA	NA	NA	NA	NA	NA	Affymetrix	NA	NA	0	0	NA	NA	NA	NA	11	mRNA	LOXL1	0	1	1	60	NA	Excluded	mRNA probe	0
203570_at2	GCAACCTCAAGCGCTATGCATGCAC	203570_at	NA	NA	NA	NA	NA	NA	Affymetrix	NA	NA	0	0	NA	NA	NA	NA	11	mRNA	LOXL1	0	0	0	56	NA	Excluded	mRNA probe	0
203570_at3	GGCTGCTATGACACCTACAATGCGG	203570_at	NA	NA	NA	NA	NA	NA	Affymetrix	NA	NA	0	0	NA	NA	NA	NA	11	mRNA	LOXL1	0	0	1	56	NA	Excluded	mRNA probe	0
203570_at4	CTACAATGCGGACATCGACTGCCAG	203570_at	NA	NA	NA	NA	NA	NA	Affymetrix	NA	NA	0	0	NA	NA	NA	NA	11	mRNA	LOXL1	0	0	1	56	NA	Excluded	mRNA probe	0
203570_at5	GGATCGACATAACCGACGTGCAGCC	203570_at	NA	NA	NA	NA	NA	NA	Affymetrix	NA	NA	0	0	NA	NA	NA	NA	11	mRNA	LOXL1	0	0	0	60	NA	Excluded	mRNA probe	0
203570_at6	CAGCCTGGGAACTACATCCTCAAGG	203570_at	NA	NA	NA	NA	NA	NA	Affymetrix	NA	NA	0	0	NA	NA	NA	NA	11	mRNA	LOXL1	0	1	1	56	NA	Excluded	mRNA probe	0
203570_at7	GAGATGCAACATTCACTACACAGGT	203570_at	NA	NA	NA	NA	NA	NA	Affymetrix	NA	NA	0	0	NA	NA	NA	NA	11	mRNA	LOXL1	0	0	0	44	NA	Excluded	mRNA probe	0
203570_at8	ACTACACAGGTCGCTACGTTTCTGC	203570_at	NA	NA	NA	NA	NA	NA	Affymetrix	NA	NA	0	0	NA	NA	NA	NA	11	mRNA	LOXL1	0	0	0	52	NA	Excluded	mRNA probe	0
203570_at9	TCCAATCCTGATCTCCGGGAGGGAC	203570_at	NA	NA	NA	NA	NA	NA	Affymetrix	NA	NA	0	0	NA	NA	NA	NA	11	mRNA	LOXL1	0	0	0	60	NA	Excluded	mRNA probe	0
203764_at10	ATTTGTGTTCACTTCTATAGCATAT	203764_at	NA	NA	NA	NA	NA	NA	Affymetrix	NA	NA	0	0	NA	NA	NA	NA	11	mRNA	DLG7	0	0	0	28	NA	Excluded	mRNA probe	0
203764_at11	GATATACTCTTTCTCAAGGGAAGTG	203764_at	NA	NA	NA	NA	NA	NA	Affymetrix	NA	NA	0	0	NA	NA	NA	NA	11	mRNA	DLG7	0	0	0	40	NA	Excluded	mRNA probe	0
203764_at1	GTGAGAGAATGAGTTTGCCTCTTCT	203764_at	NA	NA	NA	NA	NA	NA	Affymetrix	NA	NA	0	0	NA	NA	NA	NA	11	mRNA	DLG7	0	0	0	44	NA	Excluded	mRNA probe	0
203764_at2	GGATGTTTTGATGAGTAGCCCTGAA	203764_at	NA	NA	NA	NA	NA	NA	Affymetrix	NA	NA	0	0	NA	NA	NA	NA	11	mRNA	DLG7	0	0	0	44	NA	Excluded	mRNA probe	0
203764_at3	AAAGTCTCACTACTGAATGCCACCT	203764_at	NA	NA	NA	NA	NA	NA	Affymetrix	NA	NA	0	0	NA	NA	NA	NA	11	mRNA	DLG7	0	0	0	44	NA	Excluded	mRNA probe	0
203764_at4	CCACCTTCTTGATTCACCAGGTCTA	203764_at	NA	NA	NA	NA	NA	NA	Affymetrix	NA	NA	0	0	NA	NA	NA	NA	11	mRNA	DLG7	0	0	0	48	NA	Excluded	mRNA probe	0
203764_at5	GCAGTAATCCATTTACTCAGCTGGA	203764_at	NA	NA	NA	NA	NA	NA	Affymetrix	NA	NA	0	0	NA	NA	NA	NA	11	mRNA	DLG7	0	0	0	44	NA	Excluded	mRNA probe	0
203764_at6	GAGACATCAAGAACATGCCAGACAC	203764_at	NA	NA	NA	NA	NA	NA	Affymetrix	NA	NA	0	0	NA	NA	NA	NA	11	mRNA	DLG7	0	0	0	48	NA	Excluded	mRNA probe	1
203764_at7	ATGCCAGACACATTTCTTTTGGTGG	203764_at	NA	NA	NA	NA	NA	NA	Affymetrix	NA	NA	0	0	NA	NA	NA	NA	11	mRNA	DLG7	0	0	0	44	NA	Excluded	mRNA probe	0
203764_at8	TGGTAACCTGATTACTTTTTCACCT	203764_at	NA	NA	NA	NA	NA	NA	Affymetrix	NA	NA	0	0	NA	NA	NA	NA	11	mRNA	DLG7	0	0	0	36	NA	Excluded	mRNA probe	0
203764_at9	ACTTTTTCACCTCTACAACCAGGAG	203764_at	NA	NA	NA	NA	NA	NA	Affymetrix	NA	NA	0	0	NA	NA	NA	NA	11	mRNA	DLG7	0	0	0	44	NA	Excluded	mRNA probe	0
204081_at10	GTGGCCGAAAGGTTTCTGATCTCCG	204081_at	NA	NA	NA	NA	NA	NA	Affymetrix	NA	NA	0	0	NA	NA	NA	NA	11	mRNA	NRGN	0	0	0	56	NA	Excluded	mRNA probe	0
204081_at11	CTCCGTGTGTGCATGTGACTGTGCT	204081_at	NA	NA	NA	NA	NA	NA	Affymetrix	NA	NA	0	0	NA	NA	NA	NA	11	mRNA	NRGN	0	0	0	56	NA	Excluded	mRNA probe	0
204081_at1	TCAGTGCGCTTTCCTGCGCGCACTG	204081_at	NA	NA	NA	NA	NA	NA	Affymetrix	NA	NA	0	0	NA	NA	NA	NA	11	mRNA	NRGN	0	0	0	64	NA	Excluded	mRNA probe	0
204081_at2	TCACCCAAGCACACTCACTTAAAGA	204081_at	NA	NA	NA	NA	NA	NA	Affymetrix	NA	NA	0	0	NA	NA	NA	NA	11	mRNA	NRGN	0	0	0	44	NA	Excluded	mRNA probe	0
204081_at3	AGTTCTTTCGTTCTGTGCGCAGTAA	204081_at	NA	NA	NA	NA	NA	NA	Affymetrix	NA	NA	0	0	NA	NA	NA	NA	11	mRNA	NRGN	0	0	0	44	NA	Excluded	mRNA probe	0
204081_at4	AGCCTAGCCCCAAGACTTTGGATCC	204081_at	NA	NA	NA	NA	NA	NA	Affymetrix	NA	NA	0	0	NA	NA	NA	NA	11	mRNA	NRGN	0	0	0	56	NA	Excluded	mRNA probe	0
204081_at5	GACCCTTGCTCTGACCGGAAGAGAA	204081_at	NA	NA	NA	NA	NA	NA	Affymetrix	NA	NA	0	0	NA	NA	NA	NA	11	mRNA	NRGN	0	0	0	56	NA	Excluded	mRNA probe	0
204081_at6	GACCGGAAGAGAAGTCCCTATCCCA	204081_at	NA	NA	NA	NA	NA	NA	Affymetrix	NA	NA	0	0	NA	NA	NA	NA	11	mRNA	NRGN	0	0	0	56	NA	Excluded	mRNA probe	0
204081_at7	TCCCCAGCGCACTGTTGAGGGCAGC	204081_at	NA	NA	NA	NA	NA	NA	Affymetrix	NA	NA	0	0	NA	NA	NA	NA	11	mRNA	NRGN	0	0	0	68	NA	Excluded	mRNA probe	0
204081_at8	CTTGTTTATGCAAACGCCGAGCGCC	204081_at	NA	NA	NA	NA	NA	NA	Affymetrix	NA	NA	0	0	NA	NA	NA	NA	11	mRNA	NRGN	0	0	0	56	NA	Excluded	mRNA probe	0
204081_at9	TCGGTAGGAGGAGTCTTCCACGGCC	204081_at	NA	NA	NA	NA	NA	NA	Affymetrix	NA	NA	0	0	NA	NA	NA	NA	11	mRNA	NRGN	0	0	0	64	NA	Excluded	mRNA probe	0
204162_at10	GAATGCATGTCAGAAGATCTCTCGG	204162_at	NA	NA	NA	NA	NA	NA	Affymetrix	NA	NA	0	0	NA	NA	NA	NA	11	mRNA	KNTC2	0	0	0	48	NA	Excluded	mRNA probe	0
204162_at11	AAAGCTACTCTAATTAAGTCTTCTG	204162_at	NA	NA	NA	NA	NA	NA	Affymetrix	NA	NA	0	0	NA	NA	NA	NA	11	mRNA	KNTC2	0	0	0	32	NA	Excluded	mRNA probe	0
204162_at1	AAAGCTGGATGATCTTTACCAACAA	204162_at	NA	NA	NA	NA	NA	NA	Affymetrix	NA	NA	0	0	NA	NA	NA	NA	11	mRNA	KNTC2	0	0	0	36	NA	Excluded	mRNA probe	0
204162_at2	CAAGCACCTGCTAGAAAGTACTGTT	204162_at	NA	NA	NA	NA	NA	NA	Affymetrix	NA	NA	0	0	NA	NA	NA	NA	11	mRNA	KNTC2	0	0	0	44	NA	Excluded	mRNA probe	0
204162_at3	GAAAGTACTGTTAACCAGGGGCTCA	204162_at	NA	NA	NA	NA	NA	NA	Affymetrix	NA	NA	0	0	NA	NA	NA	NA	11	mRNA	KNTC2	0	0	0	48	NA	Excluded	mRNA probe	0
204162_at4	AACCAGGGGCTCAGTGAAGCTATGA	204162_at	NA	NA	NA	NA	NA	NA	Affymetrix	NA	NA	0	0	NA	NA	NA	NA	11	mRNA	KNTC2	0	0	0	52	NA	Excluded	mRNA probe	0
204162_at5	GATGCTGTTCAGCGGGAATACCAAC	204162_at	NA	NA	NA	NA	NA	NA	Affymetrix	NA	NA	0	0	NA	NA	NA	NA	11	mRNA	KNTC2	0	0	0	52	NA	Excluded	mRNA probe	0
204162_at6	AACTAGTTGTGCAAACCACGACTGA	204162_at	NA	NA	NA	NA	NA	NA	Affymetrix	NA	NA	0	0	NA	NA	NA	NA	11	mRNA	KNTC2	0	0	0	44	NA	Excluded	mRNA probe	0
204162_at7	GTGGGAAATAACTTGCAACGTCTGT	204162_at	NA	NA	NA	NA	NA	NA	Affymetrix	NA	NA	0	0	NA	NA	NA	NA	11	mRNA	KNTC2	0	0	0	44	NA	Excluded	mRNA probe	0
204162_at8	AACGTCTGTTAGAGATGGTTGCTAC	204162_at	NA	NA	NA	NA	NA	NA	Affymetrix	NA	NA	0	0	NA	NA	NA	NA	11	mRNA	KNTC2	0	0	0	44	NA	Excluded	mRNA probe	0
204162_at9	TGGTTGCTACACATGTTGGGTCTGT	204162_at	NA	NA	NA	NA	NA	NA	Affymetrix	NA	NA	0	0	NA	NA	NA	NA	11	mRNA	KNTC2	0	0	0	48	NA	Excluded	mRNA probe	0
204260_at10	GACTTGTAGCATATTCTTTTCTGCA	204260_at	NA	NA	NA	NA	NA	NA	Affymetrix	NA	NA	0	0	NA	NA	NA	NA	11	mRNA	CHGB	0	0	0	36	NA	Excluded	mRNA probe	0
204260_at11	CAATGACTGTGCTACTGTCTTTGGA	204260_at	NA	NA	NA	NA	NA	NA	Affymetrix	NA	NA	0	0	NA	NA	NA	NA	11	mRNA	CHGB	0	0	0	44	NA	Excluded	mRNA probe	0
204260_at1	TGAGAAGAGAAACCTCGCCAGGGTC	204260_at	NA	NA	NA	NA	NA	NA	Affymetrix	NA	NA	0	0	NA	NA	NA	NA	11	mRNA	CHGB	0	0	0	56	NA	Excluded	mRNA probe	0
204260_at2	CAGGGTCCCCAAGCTGGACCTGAAA	204260_at	NA	NA	NA	NA	NA	NA	Affymetrix	NA	NA	0	0	NA	NA	NA	NA	11	mRNA	CHGB	0	0	0	60	NA	Excluded	mRNA probe	0
204260_at3	ATGACAGGGTGGCCCAACTGGACCA	204260_at	NA	NA	NA	NA	NA	NA	Affymetrix	NA	NA	0	0	NA	NA	NA	NA	11	mRNA	CHGB	0	0	0	60	NA	Excluded	mRNA probe	0
204260_at4	CAGCTGAGTTTCCAGACTTCTATGA	204260_at	NA	NA	NA	NA	NA	NA	Affymetrix	NA	NA	0	0	NA	NA	NA	NA	11	mRNA	CHGB	0	0	0	44	NA	Excluded	mRNA probe	0
204260_at5	AGGACAGGGCTGACCAGACAGTCCT	204260_at	NA	NA	NA	NA	NA	NA	Affymetrix	NA	NA	0	0	NA	NA	NA	NA	11	mRNA	CHGB	0	0	0	60	NA	Excluded	mRNA probe	0
204260_at6	AGAACTCGAAAACTTGGCTGCAATG	204260_at	NA	NA	NA	NA	NA	NA	Affymetrix	NA	NA	0	0	NA	NA	NA	NA	11	mRNA	CHGB	0	0	0	44	NA	Excluded	mRNA probe	0
204260_at7	TGACTGTCATTGGAGCGGTGGGCAC	204260_at	NA	NA	NA	NA	NA	NA	Affymetrix	NA	NA	0	0	NA	NA	NA	NA	11	mRNA	CHGB	0	0	0	60	NA	Excluded	mRNA probe	0
204260_at8	GCAGCCATCACATGATCTGTTTTTC	204260_at	NA	NA	NA	NA	NA	NA	Affymetrix	NA	NA	0	0	NA	NA	NA	NA	11	mRNA	CHGB	0	0	0	44	NA	Excluded	mRNA probe	0
204260_at9	CTGTTTTTCACCACTTCACTGAAAG	204260_at	NA	NA	NA	NA	NA	NA	Affymetrix	NA	NA	0	0	NA	NA	NA	NA	11	mRNA	CHGB	0	0	0	40	NA	Excluded	mRNA probe	0
204351_at10	TTTGTTGGCAATTATTCCCCTAGGC	204351_at	NA	NA	NA	NA	NA	NA	Affymetrix	NA	NA	0	0	NA	NA	NA	NA	11	mRNA	S100P	0	0	0	44	NA	Excluded	mRNA probe	0
204351_at11	CCTAGGCTGAGCCTGCTCATGTACC	204351_at	NA	NA	NA	NA	NA	NA	Affymetrix	NA	NA	0	0	NA	NA	NA	NA	11	mRNA	S100P	0	0	0	60	NA	Excluded	mRNA probe	0
204351_at1	GGGTCTGAATCTAGCACCATGACGG	204351_at	NA	NA	NA	NA	NA	NA	Affymetrix	NA	NA	0	0	NA	NA	NA	NA	11	mRNA	S100P	0	0	0	56	NA	Excluded	mRNA probe	0
204351_at2	GACGGAACTAGAGACAGCCATGGGC	204351_at	NA	NA	NA	NA	NA	NA	Affymetrix	NA	NA	0	0	NA	NA	NA	NA	11	mRNA	S100P	0	0	0	60	NA	Excluded	mRNA probe	0
204351_at3	GATCATAGACGTCTTTTCCCGATAT	204351_at	NA	NA	NA	NA	NA	NA	Affymetrix	NA	NA	0	0	NA	NA	NA	NA	11	mRNA	S100P	0	0	0	40	NA	Excluded	mRNA probe	0
204351_at4	GGGGGAGCTCAAGGTGCTGATGGAG	204351_at	NA	NA	NA	NA	NA	NA	Affymetrix	NA	NA	0	0	NA	NA	NA	NA	11	mRNA	S100P	0	0	0	64	NA	Excluded	mRNA probe	0
204351_at5	GATGCCGTGGATAAATTGCTCAAGG	204351_at	NA	NA	NA	NA	NA	NA	Affymetrix	NA	NA	0	0	NA	NA	NA	NA	11	mRNA	S100P	0	0	0	48	NA	Excluded	mRNA probe	0
204351_at6	GACCTGGACGCCAATGGAGATGCCC	204351_at	NA	NA	NA	NA	NA	NA	Affymetrix	NA	NA	0	0	NA	NA	NA	NA	11	mRNA	S100P	0	0	0	64	NA	Excluded	mRNA probe	0
204351_at7	GGTGGACTTCAGTGAGTTCATCGTG	204351_at	NA	NA	NA	NA	NA	NA	Affymetrix	NA	NA	0	0	NA	NA	NA	NA	11	mRNA	S100P	0	0	0	52	NA	Excluded	mRNA probe	0
204351_at8	GTGTTCGTGGCTGCAATCACGTCTG	204351_at	NA	NA	NA	NA	NA	NA	Affymetrix	NA	NA	0	0	NA	NA	NA	NA	11	mRNA	S100P	0	0	0	56	NA	Excluded	mRNA probe	0
204351_at9	CGTCTGCCTGTCACAAGTACTTTGA	204351_at	NA	NA	NA	NA	NA	NA	Affymetrix	NA	NA	0	0	NA	NA	NA	NA	11	mRNA	S100P	0	0	0	48	NA	Excluded	mRNA probe	0
204475_at10	CACTGGTGTCACCCTGGATAGGCAA	204475_at	NA	NA	NA	NA	NA	NA	Affymetrix	NA	NA	0	0	NA	NA	NA	NA	11	mRNA	MMP1	0	0	0	56	NA	Excluded	mRNA probe	1
204475_at11	GGCAAGGGATAACTCTTCTAACACA	204475_at	NA	NA	NA	NA	NA	NA	Affymetrix	NA	NA	0	0	NA	NA	NA	NA	11	mRNA	MMP1	0	0	0	44	NA	Excluded	mRNA probe	0
204475_at1	GAAGAACTGTCTATTTTCTCAGTCA	204475_at	NA	NA	NA	NA	NA	NA	Affymetrix	NA	NA	0	0	NA	NA	NA	NA	11	mRNA	MMP1	0	0	0	36	NA	Excluded	mRNA probe	0
204475_at2	TAACCTCTAGAGTCACTGATACACA	204475_at	NA	NA	NA	NA	NA	NA	Affymetrix	NA	NA	0	0	NA	NA	NA	NA	11	mRNA	MMP1	0	0	0	40	NA	Excluded	mRNA probe	0
204475_at3	ATCTTATTTATACCTCAGTTTGCAT	204475_at	NA	NA	NA	NA	NA	NA	Affymetrix	NA	NA	0	0	NA	NA	NA	NA	11	mRNA	MMP1	0	0	0	28	NA	Excluded	mRNA probe	0
204475_at4	GAATGTAGCCCTTTTTGTACTGATA	204475_at	NA	NA	NA	NA	NA	NA	Affymetrix	NA	NA	0	0	NA	NA	NA	NA	11	mRNA	MMP1	0	0	0	36	NA	Excluded	mRNA probe	0
204475_at5	GGCCAGAGTTGCAAAGATCTTTTCC	204475_at	NA	NA	NA	NA	NA	NA	Affymetrix	NA	NA	0	0	NA	NA	NA	NA	11	mRNA	MMP1	0	0	0	48	NA	Excluded	mRNA probe	0
204475_at6	TATGCAACTCTGACGTTGATCCCAG	204475_at	NA	NA	NA	NA	NA	NA	Affymetrix	NA	NA	0	0	NA	NA	NA	NA	11	mRNA	MMP1	0	0	0	48	NA	Excluded	mRNA probe	0
204475_at7	GCTTCAGTGACAAACATATCCTTTC	204475_at	NA	NA	NA	NA	NA	NA	Affymetrix	NA	NA	0	0	NA	NA	NA	NA	11	mRNA	MMP1	0	0	0	40	NA	Excluded	mRNA probe	0
204475_at8	GACAGGAGACATGAGTCTTTGCCGG	204475_at	NA	NA	NA	NA	NA	NA	Affymetrix	NA	NA	0	0	NA	NA	NA	NA	11	mRNA	MMP1	0	0	0	56	NA	Excluded	mRNA probe	0
204475_at9	GAACACATGTGCAGTCACTGGTGTC	204475_at	NA	NA	NA	NA	NA	NA	Affymetrix	NA	NA	0	0	NA	NA	NA	NA	11	mRNA	MMP1	0	0	0	52	NA	Excluded	mRNA probe	1
204614_at10	AGAATAAGTAGGTACCCTCCATGCC	204614_at	NA	NA	NA	NA	NA	NA	Affymetrix	NA	NA	0	0	NA	NA	NA	NA	11	mRNA	SERPINB2	0	0	0	48	NA	Excluded	mRNA probe	0
204614_at11	CTCCATGCCCTTCTGTAATAAATAT	204614_at	NA	NA	NA	NA	NA	NA	Affymetrix	NA	NA	0	0	NA	NA	NA	NA	11	mRNA	SERPINB2	0	0	0	36	NA	Excluded	mRNA probe	0
204614_at1	TTCCTCACCCTAAAACTAAGCGTGC	204614_at	NA	NA	NA	NA	NA	NA	Affymetrix	NA	NA	0	0	NA	NA	NA	NA	11	mRNA	SERPINB2	0	0	0	48	NA	Excluded	mRNA probe	0
204614_at2	AAGCGTGCTGCTTCTGCAAAAGATT	204614_at	NA	NA	NA	NA	NA	NA	Affymetrix	NA	NA	0	0	NA	NA	NA	NA	11	mRNA	SERPINB2	0	0	0	44	NA	Excluded	mRNA probe	0
204614_at3	GTGTGCCTCAGAATTGCTATTTCAA	204614_at	NA	NA	NA	NA	NA	NA	Affymetrix	NA	NA	0	0	NA	NA	NA	NA	11	mRNA	SERPINB2	0	0	0	40	NA	Excluded	mRNA probe	0
204614_at4	GACAACCCTATTAATCATTTGGTCT	204614_at	NA	NA	NA	NA	NA	NA	Affymetrix	NA	NA	0	0	NA	NA	NA	NA	11	mRNA	SERPINB2	0	0	0	36	NA	Excluded	mRNA probe	0
204614_at5	GGATCATGCCCATTTAGATTTTCCT	204614_at	NA	NA	NA	NA	NA	NA	Affymetrix	NA	NA	0	0	NA	NA	NA	NA	11	mRNA	SERPINB2	0	0	0	40	NA	Excluded	mRNA probe	0
204614_at6	AGATTTTCCTTACTATCAGTTTATT	204614_at	NA	NA	NA	NA	NA	NA	Affymetrix	NA	NA	0	0	NA	NA	NA	NA	11	mRNA	SERPINB2	0	0	0	24	NA	Excluded	mRNA probe	0
204614_at7	TATTGCTCACTGCCTATTTAATGTA	204614_at	NA	NA	NA	NA	NA	NA	Affymetrix	NA	NA	0	0	NA	NA	NA	NA	11	mRNA	SERPINB2	0	0	0	32	NA	Excluded	mRNA probe	0
204614_at8	GATGATCTGTTAATTTCCTATCTAA	204614_at	NA	NA	NA	NA	NA	NA	Affymetrix	NA	NA	0	0	NA	NA	NA	NA	11	mRNA	SERPINB2	0	0	0	28	NA	Excluded	mRNA probe	0
204614_at9	ATAAATGCCTTTAATTGTTCTCATA	204614_at	NA	NA	NA	NA	NA	NA	Affymetrix	NA	NA	0	0	NA	NA	NA	NA	11	mRNA	SERPINB2	0	0	0	24	NA	Excluded	mRNA probe	0
204694_at10	GGAACAGGAAGTCTGCTTTGCTGAA	204694_at	NA	NA	NA	NA	NA	NA	Affymetrix	NA	NA	0	0	NA	NA	NA	NA	11	mRNA	AFP	0	0	0	48	NA	Excluded	mRNA probe	0
204694_at11	CATTCGGTGTGAACTTTTCTCTTTA	204694_at	NA	NA	NA	NA	NA	NA	Affymetrix	NA	NA	0	0	NA	NA	NA	NA	11	mRNA	AFP	0	0	0	36	NA	Excluded	mRNA probe	0
204694_at1	ATTGGCCTGTGGCGAGGGAGCGGCT	204694_at	NA	NA	NA	NA	NA	NA	Affymetrix	NA	NA	0	0	NA	NA	NA	NA	11	mRNA	AFP	0	0	0	68	NA	Excluded	mRNA probe	0
204694_at2	GAGCGGCTGACATTATTATCGGACA	204694_at	NA	NA	NA	NA	NA	NA	Affymetrix	NA	NA	0	0	NA	NA	NA	NA	11	mRNA	AFP	0	0	0	48	NA	Excluded	mRNA probe	0
204694_at3	GACTCCAGTAAACCCTGGTGTTGGC	204694_at	NA	NA	NA	NA	NA	NA	Affymetrix	NA	NA	0	0	NA	NA	NA	NA	11	mRNA	AFP	0	0	0	56	NA	Excluded	mRNA probe	0
204694_at4	GCCATGCTTCAGCAGCTTGGTGGTG	204694_at	NA	NA	NA	NA	NA	NA	Affymetrix	NA	NA	0	0	NA	NA	NA	NA	11	mRNA	AFP	0	0	0	60	NA	Excluded	mRNA probe	0
204694_at5	GGATGAAACATATGTCCCTCCTGCA	204694_at	NA	NA	NA	NA	NA	NA	Affymetrix	NA	NA	0	0	NA	NA	NA	NA	11	mRNA	AFP	0	0	0	48	NA	Excluded	mRNA probe	0
204694_at6	CCTCCTGCATTCTCTGATGACAAGT	204694_at	NA	NA	NA	NA	NA	NA	Affymetrix	NA	NA	0	0	NA	NA	NA	NA	11	mRNA	AFP	0	0	0	48	NA	Excluded	mRNA probe	0
204694_at7	AAGGATCTGTGCCAAGCTCAGGGTG	204694_at	NA	NA	NA	NA	NA	NA	Affymetrix	NA	NA	0	0	NA	NA	NA	NA	11	mRNA	AFP	0	0	0	56	NA	Excluded	mRNA probe	0
204694_at8	GCTCAGGGTGTAGCGCTGCAAACGA	204694_at	NA	NA	NA	NA	NA	NA	Affymetrix	NA	NA	0	0	NA	NA	NA	NA	11	mRNA	AFP	0	0	0	60	NA	Excluded	mRNA probe	0
204694_at9	TTGAGGCTGTCATTGCAGATTTCTC	204694_at	NA	NA	NA	NA	NA	NA	Affymetrix	NA	NA	0	0	NA	NA	NA	NA	11	mRNA	AFP	0	0	0	44	NA	Excluded	mRNA probe	0
204749_at10	TACCGTGTTTTCTTTGTATTGTGTT	204749_at	NA	NA	NA	NA	NA	NA	Affymetrix	NA	NA	0	0	NA	NA	NA	NA	11	mRNA	NAP1L3	0	0	0	32	NA	Excluded	mRNA probe	0
204749_at11	TTTCATGTTCTTGTATTGCAACCTA	204749_at	NA	NA	NA	NA	NA	NA	Affymetrix	NA	NA	0	0	NA	NA	NA	NA	11	mRNA	NAP1L3	0	0	0	32	NA	Excluded	mRNA probe	0
204749_at1	GCATGTTAGTTTGGTGCTACACAGT	204749_at	NA	NA	NA	NA	NA	NA	Affymetrix	NA	NA	0	0	NA	NA	NA	NA	11	mRNA	NAP1L3	0	0	0	44	NA	Excluded	mRNA probe	0
204749_at2	AGTGTTGATTTTTGTGATGTCCTTT	204749_at	NA	NA	NA	NA	NA	NA	Affymetrix	NA	NA	0	0	NA	NA	NA	NA	11	mRNA	NAP1L3	0	0	0	32	NA	Excluded	mRNA probe	0
204749_at3	GATGTCCTTTGGTCATGTTTCTGTT	204749_at	NA	NA	NA	NA	NA	NA	Affymetrix	NA	NA	0	0	NA	NA	NA	NA	11	mRNA	NAP1L3	0	0	0	40	NA	Excluded	mRNA probe	0
204749_at4	GTTTCTGTTAGACTGTAGCTGTGAA	204749_at	NA	NA	NA	NA	NA	NA	Affymetrix	NA	NA	0	0	NA	NA	NA	NA	11	mRNA	NAP1L3	0	0	0	40	NA	Excluded	mRNA probe	0
204749_at5	TTCTTTTTTCCAGCCCATAAGACTA	204749_at	NA	NA	NA	NA	NA	NA	Affymetrix	NA	NA	0	0	NA	NA	NA	NA	11	mRNA	NAP1L3	0	0	0	36	NA	Excluded	mRNA probe	0
204749_at6	TTAAATCTGCTTGCACTAGCTGTGC	204749_at	NA	NA	NA	NA	NA	NA	Affymetrix	NA	NA	0	0	NA	NA	NA	NA	11	mRNA	NAP1L3	0	0	0	44	NA	Excluded	mRNA probe	0
204749_at7	GACCACATTTGATTCAACTGAGACC	204749_at	NA	NA	NA	NA	NA	NA	Affymetrix	NA	NA	0	0	NA	NA	NA	NA	11	mRNA	NAP1L3	0	0	0	44	NA	Excluded	mRNA probe	0
204749_at8	AACTGAGACCTTGTGTATGTGACAT	204749_at	NA	NA	NA	NA	NA	NA	Affymetrix	NA	NA	0	0	NA	NA	NA	NA	11	mRNA	NAP1L3	0	0	0	40	NA	Excluded	mRNA probe	0
204749_at9	GATGTTATTGTTTACCACTGAGGTG	204749_at	NA	NA	NA	NA	NA	NA	Affymetrix	NA	NA	0	0	NA	NA	NA	NA	11	mRNA	NAP1L3	0	0	0	40	NA	Excluded	mRNA probe	0
204987_at10	TATTAATATACATCTTTCCCCTGTC	204987_at	NA	NA	NA	NA	NA	NA	Affymetrix	NA	NA	0	0	NA	NA	NA	NA	11	mRNA	ITIH2	0	0	0	32	NA	Excluded	mRNA probe	0
204987_at11	TCCCCTGTCACTTTTGCAGATATTC	204987_at	NA	NA	NA	NA	NA	NA	Affymetrix	NA	NA	0	0	NA	NA	NA	NA	11	mRNA	ITIH2	0	0	0	44	NA	Excluded	mRNA probe	0
204987_at1	TTCTGTTTTACTTCATCGTGTTTGG	204987_at	NA	NA	NA	NA	NA	NA	Affymetrix	NA	NA	0	0	NA	NA	NA	NA	11	mRNA	ITIH2	0	0	0	36	NA	Excluded	mRNA probe	0
204987_at2	GAAGAAGCATCCCGTCAATGTTGAC	204987_at	NA	NA	NA	NA	NA	NA	Affymetrix	NA	NA	0	0	NA	NA	NA	NA	11	mRNA	ITIH2	0	0	0	48	NA	Excluded	mRNA probe	0
204987_at3	TTCTGGGAATCTACATACCCCCTAC	204987_at	NA	NA	NA	NA	NA	NA	Affymetrix	NA	NA	0	0	NA	NA	NA	NA	11	mRNA	ITIH2	0	0	0	48	NA	Excluded	mRNA probe	0
204987_at4	TACATACCCCCTACAAACAAGTTCT	204987_at	NA	NA	NA	NA	NA	NA	Affymetrix	NA	NA	0	0	NA	NA	NA	NA	11	mRNA	ITIH2	0	0	0	40	NA	Excluded	mRNA probe	0
204987_at5	TCTCACCTAAAGCCCACGGACTAAT	204987_at	NA	NA	NA	NA	NA	NA	Affymetrix	NA	NA	0	0	NA	NA	NA	NA	11	mRNA	ITIH2	0	0	0	48	NA	Excluded	mRNA probe	0
204987_at6	GCTGATCATCACCAGGGGCTTACAG	204987_at	NA	NA	NA	NA	NA	NA	Affymetrix	NA	NA	0	0	NA	NA	NA	NA	11	mRNA	ITIH2	0	0	0	56	NA	Excluded	mRNA probe	0
204987_at7	GTTACCTGCTGGTTTGTGCACAACA	204987_at	NA	NA	NA	NA	NA	NA	Affymetrix	NA	NA	0	0	NA	NA	NA	NA	11	mRNA	ITIH2	0	0	0	48	NA	Excluded	mRNA probe	0
204987_at8	ACAAGGATTACTTCGTGCCTCAGCT	204987_at	NA	NA	NA	NA	NA	NA	Affymetrix	NA	NA	0	0	NA	NA	NA	NA	11	mRNA	ITIH2	0	0	0	48	NA	Excluded	mRNA probe	0
204987_at9	CAGCTCTACAGCTTTCTCAAACGGC	204987_at	NA	NA	NA	NA	NA	NA	Affymetrix	NA	NA	0	0	NA	NA	NA	NA	11	mRNA	ITIH2	0	0	0	52	NA	Excluded	mRNA probe	0
205009_at10	CCTCGGCTCACAACACAGATTGACT	205009_at	NA	NA	NA	NA	NA	NA	Affymetrix	NA	NA	0	0	NA	NA	NA	NA	11	mRNA	TFF1	0	0	0	52	NA	Excluded	mRNA probe	0
205009_at11	GATTGACTGCTCTGACTTTGACTAC	205009_at	NA	NA	NA	NA	NA	NA	Affymetrix	NA	NA	0	0	NA	NA	NA	NA	11	mRNA	TFF1	0	0	0	44	NA	Excluded	mRNA probe	0
205009_at1	AGACAGAGACGTGTACAGTGGCCCC	205009_at	NA	NA	NA	NA	NA	NA	Affymetrix	NA	NA	0	0	NA	NA	NA	NA	11	mRNA	TFF1	0	0	0	60	NA	Excluded	mRNA probe	0
205009_at2	GCCCCCCGTGAAAGACAGAATTGTG	205009_at	NA	NA	NA	NA	NA	NA	Affymetrix	NA	NA	0	0	NA	NA	NA	NA	11	mRNA	TFF1	0	0	0	56	NA	Excluded	mRNA probe	0
205009_at3	AATTGTGGTTTTCCTGGTGTCACGC	205009_at	NA	NA	NA	NA	NA	NA	Affymetrix	NA	NA	0	0	NA	NA	NA	NA	11	mRNA	TFF1	0	0	0	48	NA	Excluded	mRNA probe	0
205009_at4	GTGTGCAAATAAGGGCTGCTGTTTC	205009_at	NA	NA	NA	NA	NA	NA	Affymetrix	NA	NA	0	0	NA	NA	NA	NA	11	mRNA	TFF1	0	0	0	48	NA	Excluded	mRNA probe	0
205009_at5	CCCTGGTGCTTCTATCCTAATACCA	205009_at	NA	NA	NA	NA	NA	NA	Affymetrix	NA	NA	0	0	NA	NA	NA	NA	11	mRNA	TFF1	0	0	0	48	NA	Excluded	mRNA probe	0
205009_at6	CTTCTATCCTAATACCATCGACGTC	205009_at	NA	NA	NA	NA	NA	NA	Affymetrix	NA	NA	0	0	NA	NA	NA	NA	11	mRNA	TFF1	0	0	0	44	NA	Excluded	mRNA probe	0
205009_at7	GACGTCCCTCCAGAAGAGGAGTGTG	205009_at	NA	NA	NA	NA	NA	NA	Affymetrix	NA	NA	0	0	NA	NA	NA	NA	11	mRNA	TFF1	0	0	0	60	NA	Excluded	mRNA probe	0
205009_at8	AGACACTTCTGCAGGGATCTGCCTG	205009_at	NA	NA	NA	NA	NA	NA	Affymetrix	NA	NA	0	0	NA	NA	NA	NA	11	mRNA	TFF1	0	0	0	56	NA	Excluded	mRNA probe	0
205009_at9	CACGGTGATTAGTCCCAGAGCTCGG	205009_at	NA	NA	NA	NA	NA	NA	Affymetrix	NA	NA	0	0	NA	NA	NA	NA	11	mRNA	TFF1	0	0	0	60	NA	Excluded	mRNA probe	0
205103_at10	GTATCATTTGAGCTGGGATTCCCAC	205103_at	NA	NA	NA	NA	NA	NA	Affymetrix	NA	NA	0	0	NA	NA	NA	NA	11	mRNA	C1orf61	0	0	0	48	NA	Excluded	mRNA probe	0
205103_at11	GATTCCCACATCCTCTGAGTTGGAA	205103_at	NA	NA	NA	NA	NA	NA	Affymetrix	NA	NA	0	0	NA	NA	NA	NA	11	mRNA	C1orf61	0	0	0	48	NA	Excluded	mRNA probe	0
205103_at1	GTCTTGGGAAGTCCTTCTCCATGTC	205103_at	NA	NA	NA	NA	NA	NA	Affymetrix	NA	NA	0	0	NA	NA	NA	NA	11	mRNA	C1orf61	0	0	0	52	NA	Excluded	mRNA probe	0
205103_at2	TATGGCTATAGCACCAGCTCTTTGG	205103_at	NA	NA	NA	NA	NA	NA	Affymetrix	NA	NA	0	0	NA	NA	NA	NA	11	mRNA	C1orf61	0	0	0	48	NA	Excluded	mRNA probe	0
205103_at3	GCTCTTGGCTTGGCATGGCTAAGTT	205103_at	NA	NA	NA	NA	NA	NA	Affymetrix	NA	NA	0	0	NA	NA	NA	NA	11	mRNA	C1orf61	0	0	0	52	NA	Excluded	mRNA probe	0
205103_at4	TCATCTGGTTGGGCTGGATTCCCTC	205103_at	NA	NA	NA	NA	NA	NA	Affymetrix	NA	NA	0	0	NA	NA	NA	NA	11	mRNA	C1orf61	0	0	0	56	NA	Excluded	mRNA probe	0
205103_at5	TGATAAGCCTTCCCAGTTGACTGAA	205103_at	NA	NA	NA	NA	NA	NA	Affymetrix	NA	NA	0	0	NA	NA	NA	NA	11	mRNA	C1orf61	0	0	0	44	NA	Excluded	mRNA probe	0
205103_at6	AGTCAAACCAGCTCCTTCAAGAAGC	205103_at	NA	NA	NA	NA	NA	NA	Affymetrix	NA	NA	0	0	NA	NA	NA	NA	11	mRNA	C1orf61	0	0	0	48	NA	Excluded	mRNA probe	0
205103_at7	CTGTACCTGGAGCCATCTGGGATAA	205103_at	NA	NA	NA	NA	NA	NA	Affymetrix	NA	NA	0	0	NA	NA	NA	NA	11	mRNA	C1orf61	0	0	0	52	NA	Excluded	mRNA probe	0
205103_at8	GGATAAGACTTTGACCCATGACTCC	205103_at	NA	NA	NA	NA	NA	NA	Affymetrix	NA	NA	0	0	NA	NA	NA	NA	11	mRNA	C1orf61	0	0	0	48	NA	Excluded	mRNA probe	0
205103_at9	CCCATCCCAGTTTATCCTGTATCAT	205103_at	NA	NA	NA	NA	NA	NA	Affymetrix	NA	NA	0	0	NA	NA	NA	NA	11	mRNA	C1orf61	0	0	0	44	NA	Excluded	mRNA probe	0
205113_at10	AGAACCTCGTTGACATGCACAGTTT	205113_at	NA	NA	NA	NA	NA	NA	Affymetrix	NA	NA	0	0	NA	NA	NA	NA	11	mRNA	NEF3	0	0	0	44	NA	Excluded	mRNA probe	0
205113_at11	GATCGATGTTAAACGTCACAGCAGT	205113_at	NA	NA	NA	NA	NA	NA	Affymetrix	NA	NA	0	0	NA	NA	NA	NA	11	mRNA	NEF3	0	0	0	44	NA	Excluded	mRNA probe	0
205113_at1	AAAAAGTCACTTCACACGCCATAGT	205113_at	NA	NA	NA	NA	NA	NA	Affymetrix	NA	NA	0	0	NA	NA	NA	NA	11	mRNA	NEF3	0	0	0	40	NA	Excluded	mRNA probe	0
205113_at2	GCATGTGATTGGCAGCTTCAAAACA	205113_at	NA	NA	NA	NA	NA	NA	Affymetrix	NA	NA	0	0	NA	NA	NA	NA	11	mRNA	NEF3	0	0	0	44	NA	Excluded	mRNA probe	0
205113_at3	CAAAACAGAACGGGTTCTCCCATGG	205113_at	NA	NA	NA	NA	NA	NA	Affymetrix	NA	NA	0	0	NA	NA	NA	NA	11	mRNA	NEF3	0	0	0	52	NA	Excluded	mRNA probe	0
205113_at4	TCCCATGGGGGCTCCAGACATTGTA	205113_at	NA	NA	NA	NA	NA	NA	Affymetrix	NA	NA	0	0	NA	NA	NA	NA	11	mRNA	NEF3	0	1	0	56	NA	Excluded	mRNA probe	0
205113_at5	GGGACTGCATGCAAGCTCAGGGTGC	205113_at	NA	NA	NA	NA	NA	NA	Affymetrix	NA	NA	0	0	NA	NA	NA	NA	11	mRNA	NEF3	0	0	0	64	NA	Excluded	mRNA probe	0
205113_at6	TATGTACCTGGGAAATTTGCCGATT	205113_at	NA	NA	NA	NA	NA	NA	Affymetrix	NA	NA	0	0	NA	NA	NA	NA	11	mRNA	NEF3	0	0	0	40	NA	Excluded	mRNA probe	0
205113_at7	ATTTGCCGATTTCCTAAGCTGTTGG	205113_at	NA	NA	NA	NA	NA	NA	Affymetrix	NA	NA	0	0	NA	NA	NA	NA	11	mRNA	NEF3	0	0	0	44	NA	Excluded	mRNA probe	0
205113_at8	AACACAGAACTCAGCCTTAAGAAAG	205113_at	NA	NA	NA	NA	NA	NA	Affymetrix	NA	NA	0	0	NA	NA	NA	NA	11	mRNA	NEF3	0	0	0	40	NA	Excluded	mRNA probe	0
205113_at9	ATTATGTTTACCTCACTGGTGCATT	205113_at	NA	NA	NA	NA	NA	NA	Affymetrix	NA	NA	0	0	NA	NA	NA	NA	11	mRNA	NEF3	0	0	0	36	NA	Excluded	mRNA probe	0
205192_at10	ACATCTTGCCAAGACAGCCTTTGTC	205192_at	NA	NA	NA	NA	NA	NA	Affymetrix	NA	NA	0	0	NA	NA	NA	NA	11	mRNA	MAP3K14	0	0	0	48	NA	Excluded	mRNA probe	0
205192_at11	CCAGCTGTCCACATTGAGTCAGACT	205192_at	NA	NA	NA	NA	NA	NA	Affymetrix	NA	NA	0	0	NA	NA	NA	NA	11	mRNA	MAP3K14	0	0	0	52	NA	Excluded	mRNA probe	0
205192_at1	ATCAGTGTCCAGCGTGCTGGTTCCC	205192_at	NA	NA	NA	NA	NA	NA	Affymetrix	NA	NA	0	0	NA	NA	NA	NA	11	mRNA	MAP3K14	0	0	0	60	NA	Excluded	mRNA probe	0
205192_at2	TTCCCCAGAGCACAGCTCAGCATCA	205192_at	NA	NA	NA	NA	NA	NA	Affymetrix	NA	NA	0	0	NA	NA	NA	NA	11	mRNA	MAP3K14	0	0	0	56	NA	Excluded	mRNA probe	0
205192_at3	CACTTTGCACTCTGATGACCTCAAA	205192_at	NA	NA	NA	NA	NA	NA	Affymetrix	NA	NA	0	0	NA	NA	NA	NA	11	mRNA	MAP3K14	0	0	1	44	NA	Excluded	mRNA probe	0
205192_at4	CCTCAAAGCACTTTCATGGCTGCCC	205192_at	NA	NA	NA	NA	NA	NA	Affymetrix	NA	NA	0	0	NA	NA	NA	NA	11	mRNA	MAP3K14	0	0	0	56	NA	Excluded	mRNA probe	0
205192_at5	CAGTCTTGAGCTGTCCACATGCATG	205192_at	NA	NA	NA	NA	NA	NA	Affymetrix	NA	NA	0	0	NA	NA	NA	NA	11	mRNA	MAP3K14	0	0	0	52	NA	Excluded	mRNA probe	0
205192_at6	CCACATGCATGTGACTCCTCAAACC	205192_at	NA	NA	NA	NA	NA	NA	Affymetrix	NA	NA	0	0	NA	NA	NA	NA	11	mRNA	MAP3K14	0	0	0	52	NA	Excluded	mRNA probe	0
205192_at7	TCAAACCTCTTCCAGATTTCTCTAA	205192_at	NA	NA	NA	NA	NA	NA	Affymetrix	NA	NA	0	0	NA	NA	NA	NA	11	mRNA	MAP3K14	0	0	0	36	NA	Excluded	mRNA probe	0
205192_at8	TAGCCTCTTCTCCCAGGGGAGCTAC	205192_at	NA	NA	NA	NA	NA	NA	Affymetrix	NA	NA	0	0	NA	NA	NA	NA	11	mRNA	MAP3K14	0	0	0	60	NA	Excluded	mRNA probe	0
205192_at9	GAATCGTCAGGGGGTGTCTGCTAGC	205192_at	NA	NA	NA	NA	NA	NA	Affymetrix	NA	NA	0	0	NA	NA	NA	NA	11	mRNA	MAP3K14	0	0	0	60	NA	Excluded	mRNA probe	0
205216_s_at10	GGAACACAGTTCTCTGGCTTTTTGG	205216_s_at	NA	NA	NA	NA	NA	NA	Affymetrix	NA	NA	0	0	NA	NA	NA	NA	11	mRNA	APOH	0	0	0	48	NA	Excluded	mRNA probe	0
205216_s_at11	GATGCATCCGATGTAAAGCCATGCT	205216_s_at	NA	NA	NA	NA	NA	NA	Affymetrix	NA	NA	0	0	NA	NA	NA	NA	11	mRNA	APOH	0	0	0	48	NA	Excluded	mRNA probe	0
205216_s_at1	GATACAATTACCTGCACGACACATG	205216_s_at	NA	NA	NA	NA	NA	NA	Affymetrix	NA	NA	0	0	NA	NA	NA	NA	11	mRNA	APOH	0	0	0	44	NA	Excluded	mRNA probe	0
205216_s_at2	CCATTCCCATCAAGACCAGACAATG	205216_s_at	NA	NA	NA	NA	NA	NA	Affymetrix	NA	NA	0	0	NA	NA	NA	NA	11	mRNA	APOH	0	0	0	48	NA	Excluded	mRNA probe	0
205216_s_at3	CTATCCTGCAAAACCAACACTTTAT	205216_s_at	NA	NA	NA	NA	NA	NA	Affymetrix	NA	NA	0	0	NA	NA	NA	NA	11	mRNA	APOH	0	0	0	36	NA	Excluded	mRNA probe	0
205216_s_at4	ATGGATATTCTCTGGATGGCCCGGA	205216_s_at	NA	NA	NA	NA	NA	NA	Affymetrix	NA	NA	0	0	NA	NA	NA	NA	11	mRNA	APOH	0	0	0	52	NA	Excluded	mRNA probe	0
205216_s_at5	AACTGGGAAACTGGTCTGCCATGCC	205216_s_at	NA	NA	NA	NA	NA	NA	Affymetrix	NA	NA	0	0	NA	NA	NA	NA	11	mRNA	APOH	0	0	0	56	NA	Excluded	mRNA probe	0
205216_s_at6	GGTCTGCCATGCCAAGTTGTAAAGC	205216_s_at	NA	NA	NA	NA	NA	NA	Affymetrix	NA	NA	0	0	NA	NA	NA	NA	11	mRNA	APOH	0	0	0	52	NA	Excluded	mRNA probe	0
205216_s_at7	AAAGCCACTGTGGTGTACCAAGGAG	205216_s_at	NA	NA	NA	NA	NA	NA	Affymetrix	NA	NA	0	0	NA	NA	NA	NA	11	mRNA	APOH	0	0	0	52	NA	Excluded	mRNA probe	0
205216_s_at8	GATGGCACTATCGAAGTCCCCAAAT	205216_s_at	NA	NA	NA	NA	NA	NA	Affymetrix	NA	NA	0	0	NA	NA	NA	NA	11	mRNA	APOH	0	0	0	48	NA	Excluded	mRNA probe	0
205216_s_at9	GTCCCCAAATGCTTCAAGGAACACA	205216_s_at	NA	NA	NA	NA	NA	NA	Affymetrix	NA	NA	0	0	NA	NA	NA	NA	11	mRNA	APOH	0	0	0	48	NA	Excluded	mRNA probe	0
205347_s_at10	ATGATGGGTGCTTCCATTGCTTCAT	205347_s_at	NA	NA	NA	NA	NA	NA	Affymetrix	NA	NA	0	0	NA	NA	NA	NA	11	mRNA	TMSL8	0	0	0	44	NA	Excluded	mRNA probe	0
205347_s_at11	GCTTCCATTGCTTCATAATCTTCAT	205347_s_at	NA	NA	NA	NA	NA	NA	Affymetrix	NA	NA	0	0	NA	NA	NA	NA	11	mRNA	TMSL8	0	0	0	36	NA	Excluded	mRNA probe	0
205347_s_at1	TAAAATGGGGATCGCCTCCCAACAG	205347_s_at	NA	NA	NA	NA	NA	NA	Affymetrix	NA	NA	0	0	NA	NA	NA	NA	11	mRNA	TMSL8	0	0	0	52	NA	Excluded	mRNA probe	0
205347_s_at2	CCTCCCAACAGCAGATTTCGACATT	205347_s_at	NA	NA	NA	NA	NA	NA	Affymetrix	NA	NA	0	0	NA	NA	NA	NA	11	mRNA	TMSL8	0	0	0	48	NA	Excluded	mRNA probe	0
205347_s_at3	GAGAGTCTTGATTTTAGGCTTGTTT	205347_s_at	NA	NA	NA	NA	NA	NA	Affymetrix	NA	NA	0	0	NA	NA	NA	NA	11	mRNA	TMSL8	0	0	0	36	NA	Excluded	mRNA probe	0
205347_s_at4	TTTAGGCGTCTTCGGATATCTTCTC	205347_s_at	NA	NA	NA	NA	NA	NA	Affymetrix	NA	NA	0	0	NA	NA	NA	NA	11	mRNA	TMSL8	0	0	0	44	NA	Excluded	mRNA probe	0
205347_s_at5	TCACCTATGTTCCCTGGCTAAGAAG	205347_s_at	NA	NA	NA	NA	NA	NA	Affymetrix	NA	NA	0	0	NA	NA	NA	NA	11	mRNA	TMSL8	0	0	0	48	NA	Excluded	mRNA probe	0
205347_s_at6	TTACCATTGGTGCATATGTTCCAGA	205347_s_at	NA	NA	NA	NA	NA	NA	Affymetrix	NA	NA	0	0	NA	NA	NA	NA	11	mRNA	TMSL8	0	0	0	40	NA	Excluded	mRNA probe	0
205347_s_at7	TAATCTCACCATTGATGACCTTTGT	205347_s_at	NA	NA	NA	NA	NA	NA	Affymetrix	NA	NA	0	0	NA	NA	NA	NA	11	mRNA	TMSL8	0	0	0	36	NA	Excluded	mRNA probe	0
205347_s_at8	TGTAGTTCTTGCATCCTATACTGGA	205347_s_at	NA	NA	NA	NA	NA	NA	Affymetrix	NA	NA	0	0	NA	NA	NA	NA	11	mRNA	TMSL8	0	0	0	40	NA	Excluded	mRNA probe	0
205347_s_at9	ACTGGATAAGCCTGTTTTAACCTGC	205347_s_at	NA	NA	NA	NA	NA	NA	Affymetrix	NA	NA	0	0	NA	NA	NA	NA	11	mRNA	TMSL8	0	0	0	44	NA	Excluded	mRNA probe	0
205475_at10	TCTCTTTCGTGATTCCTTGCAACAA	205475_at	NA	NA	NA	NA	NA	NA	Affymetrix	NA	NA	0	0	NA	NA	NA	NA	11	mRNA	SCRG1	0	0	0	40	NA	Excluded	mRNA probe	0
205475_at11	TCTGGAGAACACCATTCCTGATTTC	205475_at	NA	NA	NA	NA	NA	NA	Affymetrix	NA	NA	0	0	NA	NA	NA	NA	11	mRNA	SCRG1	0	0	0	44	NA	Excluded	mRNA probe	0
205475_at1	TTTGCCCAAACTCACCCAGTGAGTG	205475_at	NA	NA	NA	NA	NA	NA	Affymetrix	NA	NA	0	0	NA	NA	NA	NA	11	mRNA	SCRG1	0	0	0	52	NA	Excluded	mRNA probe	0
205475_at2	AGCATCCTCTGCCAAGACCAAAAGG	205475_at	NA	NA	NA	NA	NA	NA	Affymetrix	NA	NA	0	0	NA	NA	NA	NA	11	mRNA	SCRG1	0	0	0	52	NA	Excluded	mRNA probe	0
205475_at3	GTACTTGTTTTCACCATTGGGCTAA	205475_at	NA	NA	NA	NA	NA	NA	Affymetrix	NA	NA	0	0	NA	NA	NA	NA	11	mRNA	SCRG1	0	0	0	40	NA	Excluded	mRNA probe	0
205475_at4	ATTGGGCTAACTTTGCTGCTAGGAG	205475_at	NA	NA	NA	NA	NA	NA	Affymetrix	NA	NA	0	0	NA	NA	NA	NA	11	mRNA	SCRG1	0	0	0	48	NA	Excluded	mRNA probe	0
205475_at5	GCTAGGAGTTCAAGCCATGCCTGCA	205475_at	NA	NA	NA	NA	NA	NA	Affymetrix	NA	NA	0	0	NA	NA	NA	NA	11	mRNA	SCRG1	0	0	0	56	NA	Excluded	mRNA probe	0
205475_at6	AATCGCCTCTCTTGCTACAGAAAGA	205475_at	NA	NA	NA	NA	NA	NA	Affymetrix	NA	NA	0	0	NA	NA	NA	NA	11	mRNA	SCRG1	0	0	0	44	NA	Excluded	mRNA probe	0
205475_at7	GGAGTAGCTGACCTGACACAGATTG	205475_at	NA	NA	NA	NA	NA	NA	Affymetrix	NA	NA	0	0	NA	NA	NA	NA	11	mRNA	SCRG1	0	0	0	52	NA	Excluded	mRNA probe	0
205475_at8	TGTGAGATGATCTGTTACTGCAACT	205475_at	NA	NA	NA	NA	NA	NA	Affymetrix	NA	NA	0	0	NA	NA	NA	NA	11	mRNA	SCRG1	0	0	0	40	NA	Excluded	mRNA probe	0
205475_at9	TTCAGCGAATTGCTCTGCTGCCCAA	205475_at	NA	NA	NA	NA	NA	NA	Affymetrix	NA	NA	0	0	NA	NA	NA	NA	11	mRNA	SCRG1	0	0	0	52	NA	Excluded	mRNA probe	0
205476_at10	TTATAGCTGTAGGTTTTCTGTGTTT	205476_at	NA	NA	NA	NA	NA	NA	Affymetrix	NA	NA	0	0	NA	NA	NA	NA	11	mRNA	CCL20	0	0	0	32	NA	Excluded	mRNA probe	0
205476_at11	ATATGGACTTTCTTGCAAGCAACAA	205476_at	NA	NA	NA	NA	NA	NA	Affymetrix	NA	NA	0	0	NA	NA	NA	NA	11	mRNA	CCL20	0	0	0	36	NA	Excluded	mRNA probe	0
205476_at1	TTCACACGGCAGCTGGCCAATGAAG	205476_at	NA	NA	NA	NA	NA	NA	Affymetrix	NA	NA	0	0	NA	NA	NA	NA	11	mRNA	CCL20	0	0	0	56	NA	Excluded	mRNA probe	0
205476_at2	GGCTGTGACATCAATGCTATCATCT	205476_at	NA	NA	NA	NA	NA	NA	Affymetrix	NA	NA	0	0	NA	NA	NA	NA	11	mRNA	CCL20	0	0	0	44	NA	Excluded	mRNA probe	0
205476_at3	TTGTCTGTGTGCGCAAATCCAAAAC	205476_at	NA	NA	NA	NA	NA	NA	Affymetrix	NA	NA	0	0	NA	NA	NA	NA	11	mRNA	CCL20	0	0	0	44	NA	Excluded	mRNA probe	0
205476_at4	GAAATATATTGTGCGTCTCCTCAGT	205476_at	NA	NA	NA	NA	NA	NA	Affymetrix	NA	NA	0	0	NA	NA	NA	NA	11	mRNA	CCL20	0	0	0	40	NA	Excluded	mRNA probe	0
205476_at5	TGCTGGGGTTGGAGGTTTCACTTGC	205476_at	NA	NA	NA	NA	NA	NA	Affymetrix	NA	NA	0	0	NA	NA	NA	NA	11	mRNA	CCL20	0	0	0	56	NA	Excluded	mRNA probe	0
205476_at6	GGTTTCACTTGCACATCATGGAGGG	205476_at	NA	NA	NA	NA	NA	NA	Affymetrix	NA	NA	0	0	NA	NA	NA	NA	11	mRNA	CCL20	0	0	0	52	NA	Excluded	mRNA probe	0
205476_at7	ATCATGGAGGGTTTAGTGCTTATCT	205476_at	NA	NA	NA	NA	NA	NA	Affymetrix	NA	NA	0	0	NA	NA	NA	NA	11	mRNA	CCL20	0	0	0	40	NA	Excluded	mRNA probe	0
205476_at8	GTGCTTATCTAATTTGTGCCTCACT	205476_at	NA	NA	NA	NA	NA	NA	Affymetrix	NA	NA	0	0	NA	NA	NA	NA	11	mRNA	CCL20	0	0	0	40	NA	Excluded	mRNA probe	0
205476_at9	GTGCCTCACTGGACTTGTCCAATTA	205476_at	NA	NA	NA	NA	NA	NA	Affymetrix	NA	NA	0	0	NA	NA	NA	NA	11	mRNA	CCL20	0	0	0	48	NA	Excluded	mRNA probe	0
205477_s_at10	TGACAACTGGCCGGTCTGCAAGTCA	205477_s_at	NA	NA	NA	NA	NA	NA	Affymetrix	NA	NA	0	0	NA	NA	NA	NA	11	mRNA	AMBP	0	0	0	56	NA	Excluded	mRNA probe	0
205477_s_at11	TCCTGTGGCAGGCAGCGCCAAGCAA	205477_s_at	NA	NA	NA	NA	NA	NA	Affymetrix	NA	NA	0	0	NA	NA	NA	NA	11	mRNA	AMBP	0	0	0	64	NA	Excluded	mRNA probe	0
205477_s_at1	AATCCCGAGAGTCCGGAGGGCTGTG	205477_s_at	NA	NA	NA	NA	NA	NA	Affymetrix	NA	NA	0	0	NA	NA	NA	NA	11	mRNA	AMBP	0	0	0	64	NA	Excluded	mRNA probe	0
205477_s_at2	GGCTGTGCTACCCCAAGAAGAGGAA	205477_s_at	NA	NA	NA	NA	NA	NA	Affymetrix	NA	NA	0	0	NA	NA	NA	NA	11	mRNA	AMBP	0	0	0	56	NA	Excluded	mRNA probe	0
205477_s_at3	GATCAGGGGGTGGGCAACTGGTAAC	205477_s_at	NA	NA	NA	NA	NA	NA	Affymetrix	NA	NA	0	0	NA	NA	NA	NA	11	mRNA	AMBP	0	0	0	60	NA	Excluded	mRNA probe	0
205477_s_at4	GGGAATGACCAGCAGGTATTTCTAT	205477_s_at	NA	NA	NA	NA	NA	NA	Affymetrix	NA	NA	0	0	NA	NA	NA	NA	11	mRNA	AMBP	0	0	0	44	NA	Excluded	mRNA probe	0
205477_s_at5	CAACGGTAACAACTTCGTCACAGAA	205477_s_at	NA	NA	NA	NA	NA	NA	Affymetrix	NA	NA	0	0	NA	NA	NA	NA	11	mRNA	AMBP	0	0	0	44	NA	Excluded	mRNA probe	0
205477_s_at6	AAAGGAGTGTCTGCAGACCTGCCGA	205477_s_at	NA	NA	NA	NA	NA	NA	Affymetrix	NA	NA	0	0	NA	NA	NA	NA	11	mRNA	AMBP	0	0	0	56	NA	Excluded	mRNA probe	0
205477_s_at7	TGCAGACCTGCCGAACTGTGGCGGC	205477_s_at	NA	NA	NA	NA	NA	NA	Affymetrix	NA	NA	0	0	NA	NA	NA	NA	11	mRNA	AMBP	0	0	0	68	NA	Excluded	mRNA probe	0
205477_s_at8	CTCTGGGCATTTGATGCTGTCAAGG	205477_s_at	NA	NA	NA	NA	NA	NA	Affymetrix	NA	NA	0	0	NA	NA	NA	NA	11	mRNA	AMBP	0	0	0	52	NA	Excluded	mRNA probe	0
205477_s_at9	GCAGAGAGTACTGCGGTGTCCCTGG	205477_s_at	NA	NA	NA	NA	NA	NA	Affymetrix	NA	NA	0	0	NA	NA	NA	NA	11	mRNA	AMBP	0	0	0	64	NA	Excluded	mRNA probe	0
205718_at10	GAGGGAGGGACACTTACCCAAGGCT	205718_at	NA	NA	NA	NA	NA	NA	Affymetrix	NA	NA	0	0	NA	NA	NA	NA	11	mRNA	ITGB7	0	0	0	60	NA	Excluded	mRNA probe	0
205718_at11	GGTAGGGGACTAATTCACTGGCGAG	205718_at	NA	NA	NA	NA	NA	NA	Affymetrix	NA	NA	0	0	NA	NA	NA	NA	11	mRNA	ITGB7	0	0	0	56	NA	Excluded	mRNA probe	0
205718_at1	TGCAAAGAGCGGACCCTGGACAACC	205718_at	NA	NA	NA	NA	NA	NA	Affymetrix	NA	NA	0	0	NA	NA	NA	NA	11	mRNA	ITGB7	0	0	0	60	NA	Excluded	mRNA probe	0
205718_at2	GAGGATGACGCCAGAGGCACGGTCG	205718_at	NA	NA	NA	NA	NA	NA	Affymetrix	NA	NA	0	0	NA	NA	NA	NA	11	mRNA	ITGB7	0	0	0	68	NA	Excluded	mRNA probe	0
205718_at3	GGCACGGTCGTGCTCAGAGTGAGAC	205718_at	NA	NA	NA	NA	NA	NA	Affymetrix	NA	NA	0	0	NA	NA	NA	NA	11	mRNA	ITGB7	0	0	0	64	NA	Excluded	mRNA probe	0
205718_at4	GAAAAGGGAGCAGACCACACGCAGG	205718_at	NA	NA	NA	NA	NA	NA	Affymetrix	NA	NA	0	0	NA	NA	NA	NA	11	mRNA	ITGB7	0	0	0	60	NA	Excluded	mRNA probe	0
205718_at5	GCTGCGTAGGGGGCATCGTGGCAGT	205718_at	NA	NA	NA	NA	NA	NA	Affymetrix	NA	NA	0	0	NA	NA	NA	NA	11	mRNA	ITGB7	0	0	0	68	NA	Excluded	mRNA probe	0
205718_at6	GGCTTACCGGCTCTCGGTGGAAATC	205718_at	NA	NA	NA	NA	NA	NA	Affymetrix	NA	NA	0	0	NA	NA	NA	NA	11	mRNA	ITGB7	0	0	0	60	NA	Excluded	mRNA probe	0
205718_at7	TATGACCGCCGGGAATACAGTCGCT	205718_at	NA	NA	NA	NA	NA	NA	Affymetrix	NA	NA	0	0	NA	NA	NA	NA	11	mRNA	ITGB7	0	0	0	56	NA	Excluded	mRNA probe	0
205718_at8	ATCCTCTCTACAAAAGTGCCATCAC	205718_at	NA	NA	NA	NA	NA	NA	Affymetrix	NA	NA	0	0	NA	NA	NA	NA	11	mRNA	ITGB7	0	0	0	44	NA	Excluded	mRNA probe	0
205718_at9	GACAGTCCCACTCTCTGAAGGAGGG	205718_at	NA	NA	NA	NA	NA	NA	Affymetrix	NA	NA	0	0	NA	NA	NA	NA	11	mRNA	ITGB7	0	0	0	60	NA	Excluded	mRNA probe	0
205814_at10	TTATGTAACCTTTTTTCCTATGAAG	205814_at	NA	NA	NA	NA	NA	NA	Affymetrix	NA	NA	0	0	NA	NA	NA	NA	11	mRNA	GRM3	0	0	0	28	NA	Excluded	mRNA probe	0
205814_at11	TGAAGTTTTTTGTAGGTCCTTGTTG	205814_at	NA	NA	NA	NA	NA	NA	Affymetrix	NA	NA	0	0	NA	NA	NA	NA	11	mRNA	GRM3	0	0	0	36	NA	Excluded	mRNA probe	0
205814_at1	AGTCCTCTGCAAGCACGTATGTGCC	205814_at	NA	NA	NA	NA	NA	NA	Affymetrix	NA	NA	0	0	NA	NA	NA	NA	11	mRNA	GRM3	0	0	0	56	NA	Excluded	mRNA probe	0
205814_at2	GTATGTGCCAACGGTGTGCAATGGG	205814_at	NA	NA	NA	NA	NA	NA	Affymetrix	NA	NA	0	0	NA	NA	NA	NA	11	mRNA	GRM3	0	0	0	56	NA	Excluded	mRNA probe	0
205814_at3	GTGCAATGGGCGGGAAGTCCTCGAC	205814_at	NA	NA	NA	NA	NA	NA	Affymetrix	NA	NA	0	0	NA	NA	NA	NA	11	mRNA	GRM3	0	0	0	64	NA	Excluded	mRNA probe	0
205814_at4	ATTGCAGTTCAGTTCTTGTGTTTTT	205814_at	NA	NA	NA	NA	NA	NA	Affymetrix	NA	NA	0	0	NA	NA	NA	NA	11	mRNA	GRM3	0	0	0	32	NA	Excluded	mRNA probe	0
205814_at5	TGCTCACGTGCAGCTCCAGAATATG	205814_at	NA	NA	NA	NA	NA	NA	Affymetrix	NA	NA	0	0	NA	NA	NA	NA	11	mRNA	GRM3	0	0	0	52	NA	Excluded	mRNA probe	0
205814_at6	TTCTAGGCTGAGTCTAGTGCCCCTA	205814_at	NA	NA	NA	NA	NA	NA	Affymetrix	NA	NA	0	0	NA	NA	NA	NA	11	mRNA	GRM3	0	0	0	52	NA	Excluded	mRNA probe	0
205814_at7	ATTATTAACAATTCCCCCAGAACAT	205814_at	NA	NA	NA	NA	NA	NA	Affymetrix	NA	NA	0	0	NA	NA	NA	NA	11	mRNA	GRM3	0	0	0	32	NA	Excluded	mRNA probe	0
205814_at8	AGAGCTGAGCATTGGTGACAGGGTC	205814_at	NA	NA	NA	NA	NA	NA	Affymetrix	NA	NA	0	0	NA	NA	NA	NA	11	mRNA	GRM3	0	1	1	56	NA	Excluded	mRNA probe	0
205814_at9	GGTGACAGGGTCTGACATGGTCAGT	205814_at	NA	NA	NA	NA	NA	NA	Affymetrix	NA	NA	0	0	NA	NA	NA	NA	11	mRNA	GRM3	0	0	0	56	NA	Excluded	mRNA probe	0
205861_at10	TGTTATCATCTCAGATCTCTTCGCC	205861_at	NA	NA	NA	NA	NA	NA	Affymetrix	NA	NA	0	0	NA	NA	NA	NA	11	mRNA	SPIB	0	0	0	44	NA	Excluded	mRNA probe	0
205861_at11	TATGGCTGTGTTGTCACATCTGTCC	205861_at	NA	NA	NA	NA	NA	NA	Affymetrix	NA	NA	0	0	NA	NA	NA	NA	11	mRNA	SPIB	0	0	0	48	NA	Excluded	mRNA probe	0
205861_at1	CGTCCCCACACTCTAGGTGATAGGA	205861_at	NA	NA	NA	NA	NA	NA	Affymetrix	NA	NA	0	0	NA	NA	NA	NA	11	mRNA	SPIB	0	0	0	56	NA	Excluded	mRNA probe	0
205861_at2	AGGTGATAGGACTTACGCATCCCCA	205861_at	NA	NA	NA	NA	NA	NA	Affymetrix	NA	NA	0	0	NA	NA	NA	NA	11	mRNA	SPIB	0	0	0	52	NA	Excluded	mRNA probe	0
205861_at3	CCCTCTGGGATTTCTTTGTCATGTA	205861_at	NA	NA	NA	NA	NA	NA	Affymetrix	NA	NA	0	0	NA	NA	NA	NA	11	mRNA	SPIB	0	0	0	44	NA	Excluded	mRNA probe	0
205861_at4	ATGTACAGACTCCCTGGGATCCTCA	205861_at	NA	NA	NA	NA	NA	NA	Affymetrix	NA	NA	0	0	NA	NA	NA	NA	11	mRNA	SPIB	0	0	0	52	NA	Excluded	mRNA probe	0
205861_at5	GGGTGACAGGACCTATGGACCACTA	205861_at	NA	NA	NA	NA	NA	NA	Affymetrix	NA	NA	0	0	NA	NA	NA	NA	11	mRNA	SPIB	0	0	0	56	NA	Excluded	mRNA probe	0
205861_at6	ATGGACCACTATACTCGGGGAGGCA	205861_at	NA	NA	NA	NA	NA	NA	Affymetrix	NA	NA	0	0	NA	NA	NA	NA	11	mRNA	SPIB	0	0	0	56	NA	Excluded	mRNA probe	0
205861_at7	TGATATCTGATTCCCCAGTGAGGCC	205861_at	NA	NA	NA	NA	NA	NA	Affymetrix	NA	NA	0	0	NA	NA	NA	NA	11	mRNA	SPIB	0	0	0	52	NA	Excluded	mRNA probe	0
205861_at8	GGCCTGGGACCTTTTTAAGATCGCT	205861_at	NA	NA	NA	NA	NA	NA	Affymetrix	NA	NA	0	0	NA	NA	NA	NA	11	mRNA	SPIB	0	0	0	52	NA	Excluded	mRNA probe	0
205861_at9	ATCGCTGTGTGTCTGTAAACCCTGA	205861_at	NA	NA	NA	NA	NA	NA	Affymetrix	NA	NA	0	0	NA	NA	NA	NA	11	mRNA	SPIB	0	0	0	48	NA	Excluded	mRNA probe	0
205892_s_at10	GGAAGCACTTCAAGTTCACCATCAC	205892_s_at	NA	NA	NA	NA	NA	NA	Affymetrix	NA	NA	0	0	NA	NA	NA	NA	11	mRNA	FABP1	0	0	0	48	NA	Excluded	mRNA probe	0
205892_s_at11	TGATCCAAAACGAATTCACGGTGGG	205892_s_at	NA	NA	NA	NA	NA	NA	Affymetrix	NA	NA	0	0	NA	NA	NA	NA	11	mRNA	FABP1	0	0	0	48	NA	Excluded	mRNA probe	0
205892_s_at1	GAAGAGGGAGCTCTATTGCCACCAT	205892_s_at	NA	NA	NA	NA	NA	NA	Affymetrix	NA	NA	0	0	NA	NA	NA	NA	11	mRNA	FABP1	0	0	0	52	NA	Excluded	mRNA probe	0
205892_s_at2	TTGCCACCATGAGTTTCTCCGGCAA	205892_s_at	NA	NA	NA	NA	NA	NA	Affymetrix	NA	NA	0	0	NA	NA	NA	NA	11	mRNA	FABP1	0	0	0	52	NA	Excluded	mRNA probe	0
205892_s_at3	TTCTCCGGCAAGTACCAACTGCAGA	205892_s_at	NA	NA	NA	NA	NA	NA	Affymetrix	NA	NA	0	0	NA	NA	NA	NA	11	mRNA	FABP1	0	0	0	52	NA	Excluded	mRNA probe	0
205892_s_at4	GCAAGTACCAACTGCAGAGCCAGGA	205892_s_at	NA	NA	NA	NA	NA	NA	Affymetrix	NA	NA	0	0	NA	NA	NA	NA	11	mRNA	FABP1	0	0	0	56	NA	Excluded	mRNA probe	0
205892_s_at5	GCCAGGAAAACTTTGAAGCCTTCAT	205892_s_at	NA	NA	NA	NA	NA	NA	Affymetrix	NA	NA	0	0	NA	NA	NA	NA	11	mRNA	FABP1	0	0	0	44	NA	Excluded	mRNA probe	0
205892_s_at6	GCCTTCATGAAGGCAATCGGTCTGC	205892_s_at	NA	NA	NA	NA	NA	NA	Affymetrix	NA	NA	0	0	NA	NA	NA	NA	11	mRNA	FABP1	0	0	0	56	NA	Excluded	mRNA probe	0
205892_s_at7	CAATCGGTCTGCCGGAAGAGCTCAT	205892_s_at	NA	NA	NA	NA	NA	NA	Affymetrix	NA	NA	0	0	NA	NA	NA	NA	11	mRNA	FABP1	0	0	0	56	NA	Excluded	mRNA probe	0
205892_s_at8	GGGGAAGGATATCAAGGGGGTGTCG	205892_s_at	NA	NA	NA	NA	NA	NA	Affymetrix	NA	NA	0	0	NA	NA	NA	NA	11	mRNA	FABP1	0	0	0	60	NA	Excluded	mRNA probe	0
205892_s_at9	GGGGGTGTCGGAAATCGTGCAGAAT	205892_s_at	NA	NA	NA	NA	NA	NA	Affymetrix	NA	NA	0	0	NA	NA	NA	NA	11	mRNA	FABP1	0	0	0	56	NA	Excluded	mRNA probe	0
205912_at10	CTCACCCTCACACCGTGTTAGGAGA	205912_at	NA	NA	NA	NA	NA	NA	Affymetrix	NA	NA	0	0	NA	NA	NA	NA	11	mRNA	PNLIP	0	0	0	56	NA	Excluded	mRNA probe	0
205912_at11	GGAGACTACTGTTATTTGACCAATG	205912_at	NA	NA	NA	NA	NA	NA	Affymetrix	NA	NA	0	0	NA	NA	NA	NA	11	mRNA	PNLIP	0	0	0	40	NA	Excluded	mRNA probe	0
205912_at1	GATAGCATCGTCAACCCTGATGGCT	205912_at	NA	NA	NA	NA	NA	NA	Affymetrix	NA	NA	0	0	NA	NA	NA	NA	11	mRNA	PNLIP	0	0	0	52	NA	Excluded	mRNA probe	0
205912_at2	CTCTTACAACGTCTTCACTGCAAAC	205912_at	NA	NA	NA	NA	NA	NA	Affymetrix	NA	NA	0	0	NA	NA	NA	NA	11	mRNA	PNLIP	0	0	0	44	NA	Excluded	mRNA probe	0
205912_at3	TCCCTTGTCCAAGTGGAGGCTGCCC	205912_at	NA	NA	NA	NA	NA	NA	Affymetrix	NA	NA	0	0	NA	NA	NA	NA	11	mRNA	PNLIP	0	0	0	64	NA	Excluded	mRNA probe	0
205912_at4	GGTATAAGGTATCTGTCACACTGTC	205912_at	NA	NA	NA	NA	NA	NA	Affymetrix	NA	NA	0	0	NA	NA	NA	NA	11	mRNA	PNLIP	0	0	0	44	NA	Excluded	mRNA probe	0
205912_at5	GACACATACTAGTTTCTTTGTTCGG	205912_at	NA	NA	NA	NA	NA	NA	Affymetrix	NA	NA	0	0	NA	NA	NA	NA	11	mRNA	PNLIP	0	0	0	40	NA	Excluded	mRNA probe	0
205912_at6	AATTTTCAAGGGCACTCTCAAACCA	205912_at	NA	NA	NA	NA	NA	NA	Affymetrix	NA	NA	0	0	NA	NA	NA	NA	11	mRNA	PNLIP	0	0	0	40	NA	Excluded	mRNA probe	0
205912_at7	GGATGTTGGGGACTTGCAGATGGTT	205912_at	NA	NA	NA	NA	NA	NA	Affymetrix	NA	NA	0	0	NA	NA	NA	NA	11	mRNA	PNLIP	0	0	0	52	NA	Excluded	mRNA probe	0
205912_at8	ATGTGATCAACCCAACTTTACCTAG	205912_at	NA	NA	NA	NA	NA	NA	Affymetrix	NA	NA	0	0	NA	NA	NA	NA	11	mRNA	PNLIP	0	0	0	40	NA	Excluded	mRNA probe	0
205912_at9	GTCAGGGAGGAAGTTCTGCTCACCC	205912_at	NA	NA	NA	NA	NA	NA	Affymetrix	NA	NA	0	0	NA	NA	NA	NA	11	mRNA	PNLIP	0	0	0	60	NA	Excluded	mRNA probe	0
206061_s_at10	AATTTTGCCTTCTAGGCTGTTGCTC	206061_s_at	NA	NA	NA	NA	NA	NA	Affymetrix	NA	NA	0	0	NA	NA	NA	NA	11	mRNA	DICER1	0	0	0	44	NA	Excluded	mRNA probe	1
206061_s_at11	ATAAACCTTAGACATATCACACCTA	206061_s_at	NA	NA	NA	NA	NA	NA	Affymetrix	NA	NA	0	0	NA	NA	NA	NA	11	mRNA	DICER1	0	0	0	32	NA	Excluded	mRNA probe	0
206061_s_at1	GAAGTGCGCCAATGTTGTCTTTTCT	206061_s_at	NA	NA	NA	NA	NA	NA	Affymetrix	NA	NA	0	0	NA	NA	NA	NA	11	mRNA	DICER1	0	0	0	44	NA	Excluded	mRNA probe	0
206061_s_at2	TCTTTTCTTTCCACGTTATACTGTG	206061_s_at	NA	NA	NA	NA	NA	NA	Affymetrix	NA	NA	0	0	NA	NA	NA	NA	11	mRNA	DICER1	0	0	0	36	NA	Excluded	mRNA probe	1
206061_s_at3	TGTGTAAGGTGATGTTCCCGGTCGC	206061_s_at	NA	NA	NA	NA	NA	NA	Affymetrix	NA	NA	0	0	NA	NA	NA	NA	11	mRNA	DICER1	0	0	0	56	NA	Excluded	mRNA probe	0
206061_s_at4	CTGATGCCACATAGTCTTGCATAAA	206061_s_at	NA	NA	NA	NA	NA	NA	Affymetrix	NA	NA	0	0	NA	NA	NA	NA	11	mRNA	DICER1	0	0	0	40	NA	Excluded	mRNA probe	0
206061_s_at5	GTGAAACCTTCATGGATAGTCTTTA	206061_s_at	NA	NA	NA	NA	NA	NA	Affymetrix	NA	NA	0	0	NA	NA	NA	NA	11	mRNA	DICER1	0	0	0	36	NA	Excluded	mRNA probe	0
206061_s_at6	TAGTCTTTAATCTCTGATCTTTTTG	206061_s_at	NA	NA	NA	NA	NA	NA	Affymetrix	NA	NA	0	0	NA	NA	NA	NA	11	mRNA	DICER1	0	0	0	28	NA	Excluded	mRNA probe	0
206061_s_at7	GAGACAGCGTGATACTTACAACTCA	206061_s_at	NA	NA	NA	NA	NA	NA	Affymetrix	NA	NA	0	0	NA	NA	NA	NA	11	mRNA	DICER1	0	0	0	44	NA	Excluded	mRNA probe	0
206061_s_at8	TTTACTAAAGTCCTCCTGCCAGGTA	206061_s_at	NA	NA	NA	NA	NA	NA	Affymetrix	NA	NA	0	0	NA	NA	NA	NA	11	mRNA	DICER1	0	0	0	44	NA	Excluded	mRNA probe	0
206061_s_at9	CTGCCAGGTAGTTCCCACTGATGGA	206061_s_at	NA	NA	NA	NA	NA	NA	Affymetrix	NA	NA	0	0	NA	NA	NA	NA	11	mRNA	DICER1	0	0	0	56	NA	Excluded	mRNA probe	0
206135_at10	GTTTGTTTGTATACTGTTTCTCCAA	206135_at	NA	NA	NA	NA	NA	NA	Affymetrix	NA	NA	0	0	NA	NA	NA	NA	11	mRNA	ST18	0	1	1	32	NA	Excluded	mRNA probe	0
206135_at11	AAATTGTGTTCAGTGCTGTACATTT	206135_at	NA	NA	NA	NA	NA	NA	Affymetrix	NA	NA	0	0	NA	NA	NA	NA	11	mRNA	ST18	0	0	0	32	NA	Excluded	mRNA probe	0
206135_at1	ATGAGCTACCATATGTGCTGTCTAT	206135_at	NA	NA	NA	NA	NA	NA	Affymetrix	NA	NA	0	0	NA	NA	NA	NA	11	mRNA	ST18	0	0	0	40	NA	Excluded	mRNA probe	0
206135_at2	TATACAGTACTTCATAGATGCATAC	206135_at	NA	NA	NA	NA	NA	NA	Affymetrix	NA	NA	0	0	NA	NA	NA	NA	11	mRNA	ST18	0	0	0	32	NA	Excluded	mRNA probe	0
206135_at3	GATGCATACAAATGAGCTCACTTAT	206135_at	NA	NA	NA	NA	NA	NA	Affymetrix	NA	NA	0	0	NA	NA	NA	NA	11	mRNA	ST18	0	0	0	36	NA	Excluded	mRNA probe	0
206135_at4	AGAAATCTCTTACCAACCTACATAT	206135_at	NA	NA	NA	NA	NA	NA	Affymetrix	NA	NA	0	0	NA	NA	NA	NA	11	mRNA	ST18	0	0	0	32	NA	Excluded	mRNA probe	0
206135_at5	CTATAATTTGCTATGACTTCAGGTT	206135_at	NA	NA	NA	NA	NA	NA	Affymetrix	NA	NA	0	0	NA	NA	NA	NA	11	mRNA	ST18	0	0	0	32	NA	Excluded	mRNA probe	0
206135_at6	GAGCAGGATGTTTTGTGAAGTATGT	206135_at	NA	NA	NA	NA	NA	NA	Affymetrix	NA	NA	0	0	NA	NA	NA	NA	11	mRNA	ST18	0	0	0	40	NA	Excluded	mRNA probe	0
206135_at7	ATTTATTTGCCTACTTTGTACTTGA	206135_at	NA	NA	NA	NA	NA	NA	Affymetrix	NA	NA	0	0	NA	NA	NA	NA	11	mRNA	ST18	0	0	0	28	NA	Excluded	mRNA probe	0
206135_at8	GCCTACTTTGTACTTGATGTGTTTT	206135_at	NA	NA	NA	NA	NA	NA	Affymetrix	NA	NA	0	0	NA	NA	NA	NA	11	mRNA	ST18	0	0	0	36	NA	Excluded	mRNA probe	0
206135_at9	ATGTGCACTGAATTTGTTTTCTTTT	206135_at	NA	NA	NA	NA	NA	NA	Affymetrix	NA	NA	0	0	NA	NA	NA	NA	11	mRNA	ST18	0	0	0	28	NA	Excluded	mRNA probe	0
206163_at10	GATACTTCCAGACATTTTCCACTAA	206163_at	NA	NA	NA	NA	NA	NA	Affymetrix	NA	NA	0	0	NA	NA	NA	NA	11	mRNA	MAB21L1	0	0	0	36	NA	Excluded	mRNA probe	0
206163_at11	TTCCTGGTACTTTTATCTGTCTTTG	206163_at	NA	NA	NA	NA	NA	NA	Affymetrix	NA	NA	0	0	NA	NA	NA	NA	11	mRNA	MAB21L1	0	0	0	36	NA	Excluded	mRNA probe	0
206163_at1	AAACAGCCCAGCTGTAACGCCAGAC	206163_at	NA	NA	NA	NA	NA	NA	Affymetrix	NA	NA	0	0	NA	NA	NA	NA	11	mRNA	MAB21L1	0	0	0	56	NA	Excluded	mRNA probe	0
206163_at2	AACGCCAGACCGAGACGAACACTCT	206163_at	NA	NA	NA	NA	NA	NA	Affymetrix	NA	NA	0	0	NA	NA	NA	NA	11	mRNA	MAB21L1	0	0	0	56	NA	Excluded	mRNA probe	0
206163_at3	CGAACACTCTGCCTAACTATCAAAG	206163_at	NA	NA	NA	NA	NA	NA	Affymetrix	NA	NA	0	0	NA	NA	NA	NA	11	mRNA	MAB21L1	0	0	0	44	NA	Excluded	mRNA probe	0
206163_at4	AATCCTGGTGATTTAGGTGCATCTG	206163_at	NA	NA	NA	NA	NA	NA	Affymetrix	NA	NA	0	0	NA	NA	NA	NA	11	mRNA	MAB21L1	0	0	0	44	NA	Excluded	mRNA probe	0
206163_at5	GGTGCATCTGTCTGTGAGTAAACAC	206163_at	NA	NA	NA	NA	NA	NA	Affymetrix	NA	NA	0	0	NA	NA	NA	NA	11	mRNA	MAB21L1	0	0	0	48	NA	Excluded	mRNA probe	0
206163_at6	GAGTAAACACGATTTGGATATGCCA	206163_at	NA	NA	NA	NA	NA	NA	Affymetrix	NA	NA	0	0	NA	NA	NA	NA	11	mRNA	MAB21L1	0	0	0	40	NA	Excluded	mRNA probe	0
206163_at7	TTGTGATCTCACATTGTCTTTGAAA	206163_at	NA	NA	NA	NA	NA	NA	Affymetrix	NA	NA	0	0	NA	NA	NA	NA	11	mRNA	MAB21L1	0	0	0	32	NA	Excluded	mRNA probe	0
206163_at8	GGATGTTGGTGTTTTGTGATTTGGT	206163_at	NA	NA	NA	NA	NA	NA	Affymetrix	NA	NA	0	0	NA	NA	NA	NA	11	mRNA	MAB21L1	0	0	0	40	NA	Excluded	mRNA probe	0
206163_at9	TAAATTGCCATTCTGGATACTTCCA	206163_at	NA	NA	NA	NA	NA	NA	Affymetrix	NA	NA	0	0	NA	NA	NA	NA	11	mRNA	MAB21L1	0	0	0	36	NA	Excluded	mRNA probe	0
206196_s_at10	TGTGTTTGTGATTGTCTGTGTGTCT	206196_s_at	NA	NA	NA	NA	NA	NA	Affymetrix	NA	NA	0	0	NA	NA	NA	NA	11	mRNA	RPIP8	0	0	0	40	NA	Excluded	mRNA probe	0
206196_s_at11	GCGAGTGCTCACTGTGTATTTAATA	206196_s_at	NA	NA	NA	NA	NA	NA	Affymetrix	NA	NA	0	0	NA	NA	NA	NA	11	mRNA	RPIP8	0	0	0	40	NA	Excluded	mRNA probe	0
206196_s_at1	GGGTTCCAAGGAGCTCACTACACCC	206196_s_at	NA	NA	NA	NA	NA	NA	Affymetrix	NA	NA	0	0	NA	NA	NA	NA	11	mRNA	RPIP8	0	0	0	60	NA	Excluded	mRNA probe	0
206196_s_at2	AATTAGTGGCTCCCTTCGAGCGAAT	206196_s_at	NA	NA	NA	NA	NA	NA	Affymetrix	NA	NA	0	0	NA	NA	NA	NA	11	mRNA	RPIP8	0	0	0	48	NA	Excluded	mRNA probe	0
206196_s_at3	GAATGCCCAGGACTTCAACGCATGC	206196_s_at	NA	NA	NA	NA	NA	NA	Affymetrix	NA	NA	0	0	NA	NA	NA	NA	11	mRNA	RPIP8	0	1	1	56	NA	Excluded	mRNA probe	0
206196_s_at4	GGACTTCAACGCATGCACTTTGTGT	206196_s_at	NA	NA	NA	NA	NA	NA	Affymetrix	NA	NA	0	0	NA	NA	NA	NA	11	mRNA	RPIP8	0	0	0	48	NA	Excluded	mRNA probe	0
206196_s_at5	CATGCACTTTGTGTTGACCTCATCC	206196_s_at	NA	NA	NA	NA	NA	NA	Affymetrix	NA	NA	0	0	NA	NA	NA	NA	11	mRNA	RPIP8	0	0	0	48	NA	Excluded	mRNA probe	0
206196_s_at6	TATGCCTGAATATCCTGTCTTTTCT	206196_s_at	NA	NA	NA	NA	NA	NA	Affymetrix	NA	NA	0	0	NA	NA	NA	NA	11	mRNA	RPIP8	0	0	0	36	NA	Excluded	mRNA probe	0
206196_s_at7	GCAACCACACTGTATTGGATGACCC	206196_s_at	NA	NA	NA	NA	NA	NA	Affymetrix	NA	NA	0	0	NA	NA	NA	NA	11	mRNA	RPIP8	0	0	0	52	NA	Excluded	mRNA probe	0
206196_s_at8	GATGACCCTAGATCTTCTTTGAGAC	206196_s_at	NA	NA	NA	NA	NA	NA	Affymetrix	NA	NA	0	0	NA	NA	NA	NA	11	mRNA	RPIP8	0	0	0	44	NA	Excluded	mRNA probe	0
206196_s_at9	TAGCCCCATCACACTGTGTTTGTGA	206196_s_at	NA	NA	NA	NA	NA	NA	Affymetrix	NA	NA	0	0	NA	NA	NA	NA	11	mRNA	RPIP8	0	0	0	48	NA	Excluded	mRNA probe	0
206349_at10	CCATCCTTAACTGTCCAGTCCAGTG	206349_at	NA	NA	NA	NA	NA	NA	Affymetrix	NA	NA	0	0	NA	NA	NA	NA	11	mRNA	LGI1	0	0	1	52	NA	Excluded	mRNA probe	1
206349_at11	AGCGTTTAATGGTATCTGTTACTCC	206349_at	NA	NA	NA	NA	NA	NA	Affymetrix	NA	NA	0	0	NA	NA	NA	NA	11	mRNA	LGI1	0	0	1	40	NA	Excluded	mRNA probe	1
206349_at1	CTTGGAAGTGATTACTCCTTTACTC	206349_at	NA	NA	NA	NA	NA	NA	Affymetrix	NA	NA	0	0	NA	NA	NA	NA	11	mRNA	LGI1	0	0	0	40	NA	Excluded	mRNA probe	0
206349_at2	GTTCAGGCACCAAGATCATTCACAC	206349_at	NA	NA	NA	NA	NA	NA	Affymetrix	NA	NA	0	0	NA	NA	NA	NA	11	mRNA	LGI1	0	0	0	48	NA	Excluded	mRNA probe	0
206349_at3	GATCATTCACACATGTGTCCATTAA	206349_at	NA	NA	NA	NA	NA	NA	Affymetrix	NA	NA	0	0	NA	NA	NA	NA	11	mRNA	LGI1	0	0	0	36	NA	Excluded	mRNA probe	0
206349_at4	GTTGACTTAAGCGCATGAGACACCA	206349_at	NA	NA	NA	NA	NA	NA	Affymetrix	NA	NA	0	0	NA	NA	NA	NA	11	mRNA	LGI1	0	1	1	48	NA	Excluded	mRNA probe	1
206349_at5	AATTCTGTGGCTGCCATCAGAAATT	206349_at	NA	NA	NA	NA	NA	NA	Affymetrix	NA	NA	0	0	NA	NA	NA	NA	11	mRNA	LGI1	0	0	0	40	NA	Excluded	mRNA probe	0
206349_at6	ATGACCCGGATGAACTCAATGCATG	206349_at	NA	NA	NA	NA	NA	NA	Affymetrix	NA	NA	0	0	NA	NA	NA	NA	11	mRNA	LGI1	0	0	0	48	NA	Excluded	mRNA probe	0
206349_at7	TGATGACTCTTCTTATCACACTTGC	206349_at	NA	NA	NA	NA	NA	NA	Affymetrix	NA	NA	0	0	NA	NA	NA	NA	11	mRNA	LGI1	0	1	1	40	NA	Excluded	mRNA probe	1
206349_at8	AGAACCAAGCACTACCAGTATCTCC	206349_at	NA	NA	NA	NA	NA	NA	Affymetrix	NA	NA	0	0	NA	NA	NA	NA	11	mRNA	LGI1	0	0	0	48	NA	Excluded	mRNA probe	0
206349_at9	ACCAGTATCTCCATCCTTAACTGTC	206349_at	NA	NA	NA	NA	NA	NA	Affymetrix	NA	NA	0	0	NA	NA	NA	NA	11	mRNA	LGI1	0	0	0	44	NA	Excluded	mRNA probe	0
206522_at10	GCAGTAGTGTGCTTTGAAATGTGTA	206522_at	NA	NA	NA	NA	NA	NA	Affymetrix	NA	NA	0	0	NA	NA	NA	NA	11	mRNA	MGAM	0	0	0	40	NA	Excluded	mRNA probe	0
206522_at11	GTATACAACCACATTTCACATAAAA	206522_at	NA	NA	NA	NA	NA	NA	Affymetrix	NA	NA	0	0	NA	NA	NA	NA	11	mRNA	MGAM	0	0	0	28	NA	Excluded	mRNA probe	0
206522_at1	GAAGTGTGTGTATGTCCACGTTTGT	206522_at	NA	NA	NA	NA	NA	NA	Affymetrix	NA	NA	0	0	NA	NA	NA	NA	11	mRNA	MGAM	0	0	0	44	NA	Excluded	mRNA probe	0
206522_at2	AAGCTTTCTGTGACAGTTCCAGGTC	206522_at	NA	NA	NA	NA	NA	NA	Affymetrix	NA	NA	0	0	NA	NA	NA	NA	11	mRNA	MGAM	0	0	0	48	NA	Excluded	mRNA probe	0
206522_at3	GTTCCAGGTCTTGAAGCTAATCAGC	206522_at	NA	NA	NA	NA	NA	NA	Affymetrix	NA	NA	0	0	NA	NA	NA	NA	11	mRNA	MGAM	0	0	0	48	NA	Excluded	mRNA probe	0
206522_at4	AAGCTAATCAGCATCTCAAGAAAGT	206522_at	NA	NA	NA	NA	NA	NA	Affymetrix	NA	NA	0	0	NA	NA	NA	NA	11	mRNA	MGAM	0	0	0	36	NA	Excluded	mRNA probe	0
206522_at5	GAAAGAACATCTGCTAGTTGGTTAT	206522_at	NA	NA	NA	NA	NA	NA	Affymetrix	NA	NA	0	0	NA	NA	NA	NA	11	mRNA	MGAM	0	0	0	36	NA	Excluded	mRNA probe	0
206522_at6	GTTGGTTATAGGCGGTGGGAGGAAT	206522_at	NA	NA	NA	NA	NA	NA	Affymetrix	NA	NA	0	0	NA	NA	NA	NA	11	mRNA	MGAM	0	0	0	52	NA	Excluded	mRNA probe	0
206522_at7	AAATTGTCAGCAGCCTCATGGGGAG	206522_at	NA	NA	NA	NA	NA	NA	Affymetrix	NA	NA	0	0	NA	NA	NA	NA	11	mRNA	MGAM	0	0	0	52	NA	Excluded	mRNA probe	0
206522_at8	GGGTCTTGAGAAATCCTTAGCATAA	206522_at	NA	NA	NA	NA	NA	NA	Affymetrix	NA	NA	0	0	NA	NA	NA	NA	11	mRNA	MGAM	0	0	0	40	NA	Excluded	mRNA probe	0
206522_at9	AGGGCTACTGGTGAGATTGAGATCT	206522_at	NA	NA	NA	NA	NA	NA	Affymetrix	NA	NA	0	0	NA	NA	NA	NA	11	mRNA	MGAM	0	0	0	48	NA	Excluded	mRNA probe	0
207053_at10	ATACTCTGTACTAGGGCCGAAGTAA	207053_at	NA	NA	NA	NA	NA	NA	Affymetrix	NA	NA	0	0	NA	NA	NA	NA	11	mRNA	SLC8A1	0	0	0	44	NA	Excluded	mRNA probe	0
207053_at11	TTCCCAGGGGCATCATCATGTTCAA	207053_at	NA	NA	NA	NA	NA	NA	Affymetrix	NA	NA	0	0	NA	NA	NA	NA	11	mRNA	SLC8A1	0	0	0	48	NA	Excluded	mRNA probe	0
207053_at1	GGAAACTGACATTTGTCATGTTCAC	207053_at	NA	NA	NA	NA	NA	NA	Affymetrix	NA	NA	0	0	NA	NA	NA	NA	11	mRNA	SLC8A1	0	1	1	40	NA	Excluded	mRNA probe	0
207053_at2	CATTTGTCATGTTCACTTACCTGCT	207053_at	NA	NA	NA	NA	NA	NA	Affymetrix	NA	NA	0	0	NA	NA	NA	NA	11	mRNA	SLC8A1	0	0	0	40	NA	Excluded	mRNA probe	0
207053_at3	TTTGTCATGTTCACTTACCTGCTGA	207053_at	NA	NA	NA	NA	NA	NA	Affymetrix	NA	NA	0	0	NA	NA	NA	NA	11	mRNA	SLC8A1	0	0	0	40	NA	Excluded	mRNA probe	0
207053_at4	TCATGTTCACTTACCTGCTGATGGA	207053_at	NA	NA	NA	NA	NA	NA	Affymetrix	NA	NA	0	0	NA	NA	NA	NA	11	mRNA	SLC8A1	0	0	0	44	NA	Excluded	mRNA probe	0
207053_at5	GTTCACTTACCTGCTGATGGAATCC	207053_at	NA	NA	NA	NA	NA	NA	Affymetrix	NA	NA	0	0	NA	NA	NA	NA	11	mRNA	SLC8A1	0	0	0	48	NA	Excluded	mRNA probe	0
207053_at6	CACTTACCTGCTGATGGAATCCAGC	207053_at	NA	NA	NA	NA	NA	NA	Affymetrix	NA	NA	0	0	NA	NA	NA	NA	11	mRNA	SLC8A1	0	0	0	52	NA	Excluded	mRNA probe	0
207053_at7	GGAATCCAGCTTCAAGAGCATACTC	207053_at	NA	NA	NA	NA	NA	NA	Affymetrix	NA	NA	0	0	NA	NA	NA	NA	11	mRNA	SLC8A1	0	0	0	48	NA	Excluded	mRNA probe	0
207053_at8	AGAGCATACTCTGTACTAGGGCCGA	207053_at	NA	NA	NA	NA	NA	NA	Affymetrix	NA	NA	0	0	NA	NA	NA	NA	11	mRNA	SLC8A1	0	0	0	52	NA	Excluded	mRNA probe	0
207053_at9	GCATACTCTGTACTAGGGCCGAAGT	207053_at	NA	NA	NA	NA	NA	NA	Affymetrix	NA	NA	0	0	NA	NA	NA	NA	11	mRNA	SLC8A1	0	0	0	52	NA	Excluded	mRNA probe	0
207093_s_at10	CTAACCAGTGATTCGAGCTATATTT	207093_s_at	NA	NA	NA	NA	NA	NA	Affymetrix	NA	NA	0	0	NA	NA	NA	NA	11	mRNA	OMG	0	0	0	36	NA	Excluded	mRNA probe	0
207093_s_at11	ATGTCTTGGTACTTGCTGCTATTTT	207093_s_at	NA	NA	NA	NA	NA	NA	Affymetrix	NA	NA	0	0	NA	NA	NA	NA	11	mRNA	OMG	0	1	1	36	NA	Excluded	mRNA probe	0
207093_s_at1	AACACCCATGACCCTAAGTATCACT	207093_s_at	NA	NA	NA	NA	NA	NA	Affymetrix	NA	NA	0	0	NA	NA	NA	NA	11	mRNA	OMG	0	0	0	44	NA	Excluded	mRNA probe	0
207093_s_at2	AATGCCTCAACAAAGCACAACCCTT	207093_s_at	NA	NA	NA	NA	NA	NA	Affymetrix	NA	NA	0	0	NA	NA	NA	NA	11	mRNA	OMG	0	0	0	44	NA	Excluded	mRNA probe	0
207093_s_at3	AAAGCACAACCCTTAACTTATGGAG	207093_s_at	NA	NA	NA	NA	NA	NA	Affymetrix	NA	NA	0	0	NA	NA	NA	NA	11	mRNA	OMG	0	0	0	40	NA	Excluded	mRNA probe	0
207093_s_at4	TAAAGACTCCATTACCTTCTGTGGC	207093_s_at	NA	NA	NA	NA	NA	NA	Affymetrix	NA	NA	0	0	NA	NA	NA	NA	11	mRNA	OMG	0	0	0	44	NA	Excluded	mRNA probe	0
207093_s_at5	CTTCATTTCTCTTATTGCTCAATGT	207093_s_at	NA	NA	NA	NA	NA	NA	Affymetrix	NA	NA	0	0	NA	NA	NA	NA	11	mRNA	OMG	0	0	0	32	NA	Excluded	mRNA probe	0
207093_s_at6	ATGCTGGCTGTCTGAGGGTCTGCAT	207093_s_at	NA	NA	NA	NA	NA	NA	Affymetrix	NA	NA	0	0	NA	NA	NA	NA	11	mRNA	OMG	0	0	0	56	NA	Excluded	mRNA probe	0
207093_s_at7	GAAACTAATGAAAGCACTCCTCCCT	207093_s_at	NA	NA	NA	NA	NA	NA	Affymetrix	NA	NA	0	0	NA	NA	NA	NA	11	mRNA	OMG	0	0	0	44	NA	Excluded	mRNA probe	0
207093_s_at8	CACTCCTCCCTGATGTACAGTTGGG	207093_s_at	NA	NA	NA	NA	NA	NA	Affymetrix	NA	NA	0	0	NA	NA	NA	NA	11	mRNA	OMG	0	0	0	56	NA	Excluded	mRNA probe	0
207093_s_at9	AATATGTCCATATCTAACCAGTGAT	207093_s_at	NA	NA	NA	NA	NA	NA	Affymetrix	NA	NA	0	0	NA	NA	NA	NA	11	mRNA	OMG	0	0	0	32	NA	Excluded	mRNA probe	0
207182_at10	AAGCAATAATCCTACTCCTCAAAAT	207182_at	NA	NA	NA	NA	NA	NA	Affymetrix	NA	NA	0	0	NA	NA	NA	NA	11	mRNA	GABRA6	0	0	0	32	NA	Excluded	mRNA probe	0
207182_at11	ATTTGTCAACTTTTGTCTTCCATTG	207182_at	NA	NA	NA	NA	NA	NA	Affymetrix	NA	NA	0	0	NA	NA	NA	NA	11	mRNA	GABRA6	0	0	0	32	NA	Excluded	mRNA probe	0
207182_at1	ATAGTTTCATCTTCCGAGGCCAATA	207182_at	NA	NA	NA	NA	NA	NA	Affymetrix	NA	NA	0	0	NA	NA	NA	NA	11	mRNA	GABRA6	0	0	0	40	NA	Excluded	mRNA probe	0
207182_at2	TAAAGTGCTCACGAGAGCGCCCATC	207182_at	NA	NA	NA	NA	NA	NA	Affymetrix	NA	NA	0	0	NA	NA	NA	NA	11	mRNA	GABRA6	0	0	0	56	NA	Excluded	mRNA probe	0
207182_at3	GCCCATCTTACAATCAACACCTGTC	207182_at	NA	NA	NA	NA	NA	NA	Affymetrix	NA	NA	0	0	NA	NA	NA	NA	11	mRNA	GABRA6	0	0	0	48	NA	Excluded	mRNA probe	0
207182_at4	ACCAGTATTCTCGAATTCTCTTCCC	207182_at	NA	NA	NA	NA	NA	NA	Affymetrix	NA	NA	0	0	NA	NA	NA	NA	11	mRNA	GABRA6	0	0	0	44	NA	Excluded	mRNA probe	0
207182_at5	GCAGGATTCAACCTTGTGTACTGGG	207182_at	NA	NA	NA	NA	NA	NA	Affymetrix	NA	NA	0	0	NA	NA	NA	NA	11	mRNA	GABRA6	0	0	0	52	NA	Excluded	mRNA probe	0
207182_at6	GTGTACTGGGTAGTTTATCTTTCCA	207182_at	NA	NA	NA	NA	NA	NA	Affymetrix	NA	NA	0	0	NA	NA	NA	NA	11	mRNA	GABRA6	0	0	0	40	NA	Excluded	mRNA probe	0
207182_at7	GCAGTGTTGAATAGCTTTTCCAGGA	207182_at	NA	NA	NA	NA	NA	NA	Affymetrix	NA	NA	0	0	NA	NA	NA	NA	11	mRNA	GABRA6	0	0	0	44	NA	Excluded	mRNA probe	0
207182_at8	GGAAATCTGTAACGCAGCTTCTGTA	207182_at	NA	NA	NA	NA	NA	NA	Affymetrix	NA	NA	0	0	NA	NA	NA	NA	11	mRNA	GABRA6	0	0	0	44	NA	Excluded	mRNA probe	0
207182_at9	GCTTCTGTAAGCATGTGTGGGCAAA	207182_at	NA	NA	NA	NA	NA	NA	Affymetrix	NA	NA	0	0	NA	NA	NA	NA	11	mRNA	GABRA6	0	0	0	48	NA	Excluded	mRNA probe	0
207502_at10	TCTGAGATAGCCCTGGGTACCCTGA	207502_at	NA	NA	NA	NA	NA	NA	Affymetrix	NA	NA	0	0	NA	NA	NA	NA	11	mRNA	GUCA2B	0	0	0	56	NA	Excluded	mRNA probe	0
207502_at11	TCCCCGTCCATGCTCAAGATGGGTC	207502_at	NA	NA	NA	NA	NA	NA	Affymetrix	NA	NA	0	0	NA	NA	NA	NA	11	mRNA	GUCA2B	0	0	0	60	NA	Excluded	mRNA probe	0
207502_at1	GAACCCAGGGAGCGCGATGGGCTGC	207502_at	NA	NA	NA	NA	NA	NA	Affymetrix	NA	NA	0	0	NA	NA	NA	NA	11	mRNA	GUCA2B	0	0	0	72	NA	Excluded	mRNA probe	0
207502_at2	GCAGAGCACACAGTCAGTCTACATC	207502_at	NA	NA	NA	NA	NA	NA	Affymetrix	NA	NA	0	0	NA	NA	NA	NA	11	mRNA	GUCA2B	0	0	0	52	NA	Excluded	mRNA probe	0
207502_at3	AGTCTACATCCAGTACCAAGGCTTC	207502_at	NA	NA	NA	NA	NA	NA	Affymetrix	NA	NA	0	0	NA	NA	NA	NA	11	mRNA	GUCA2B	0	0	0	48	NA	Excluded	mRNA probe	0
207502_at4	TTCCGGGTCCAGCTGGAATCCATGA	207502_at	NA	NA	NA	NA	NA	NA	Affymetrix	NA	NA	0	0	NA	NA	NA	NA	11	mRNA	GUCA2B	0	0	0	56	NA	Excluded	mRNA probe	0
207502_at5	AGTGACCTGGAGGCACAGTGGGCAC	207502_at	NA	NA	NA	NA	NA	NA	Affymetrix	NA	NA	0	0	NA	NA	NA	NA	11	mRNA	GUCA2B	0	0	0	64	NA	Excluded	mRNA probe	0
207502_at6	CTTCCAGCATCTTCAAGACCCTGAG	207502_at	NA	NA	NA	NA	NA	NA	Affymetrix	NA	NA	0	0	NA	NA	NA	NA	11	mRNA	GUCA2B	0	0	0	52	NA	Excluded	mRNA probe	0
207502_at7	GGACCATCGCTAACGACGACTGTGA	207502_at	NA	NA	NA	NA	NA	NA	Affymetrix	NA	NA	0	0	NA	NA	NA	NA	11	mRNA	GUCA2B	0	0	0	56	NA	Excluded	mRNA probe	0
207502_at8	GTGTGTGAACGTTGCGTGTACCGGC	207502_at	NA	NA	NA	NA	NA	NA	Affymetrix	NA	NA	0	0	NA	NA	NA	NA	11	mRNA	GUCA2B	0	0	0	60	NA	Excluded	mRNA probe	0
207502_at9	TGTACCGGCTGCCTCTGAGATAGCC	207502_at	NA	NA	NA	NA	NA	NA	Affymetrix	NA	NA	0	0	NA	NA	NA	NA	11	mRNA	GUCA2B	0	0	0	60	NA	Excluded	mRNA probe	0
207586_at10	CTGGGCATGGCGGTCAAGTCCAGCT	207586_at	NA	NA	NA	NA	NA	NA	Affymetrix	NA	NA	0	0	NA	NA	NA	NA	11	mRNA	SHH	0	0	0	64	NA	Excluded	mRNA probe	0
207586_at11	ATGGCGGTCAAGTCCAGCTGAAGCC	207586_at	NA	NA	NA	NA	NA	NA	Affymetrix	NA	NA	0	0	NA	NA	NA	NA	11	mRNA	SHH	0	1	0	60	NA	Excluded	mRNA probe	0
207586_at1	GAGCCCGAGGCGTCCTCGGGCTCGG	207586_at	NA	NA	NA	NA	NA	NA	Affymetrix	NA	NA	0	0	NA	NA	NA	NA	11	mRNA	SHH	0	0	0	80	NA	Excluded	mRNA probe	0
207586_at2	TGTACGTGGTGGCCGAGCGTGACGG	207586_at	NA	NA	NA	NA	NA	NA	Affymetrix	NA	NA	0	0	NA	NA	NA	NA	11	mRNA	SHH	0	0	0	68	NA	Excluded	mRNA probe	0
207586_at3	CACAGCGTGACCCTAAGCGAGGAGG	207586_at	NA	NA	NA	NA	NA	NA	Affymetrix	NA	NA	0	0	NA	NA	NA	NA	11	mRNA	SHH	0	0	0	64	NA	Excluded	mRNA probe	0
207586_at4	GCGTGACCCTAAGCGAGGAGGCCGC	207586_at	NA	NA	NA	NA	NA	NA	Affymetrix	NA	NA	0	0	NA	NA	NA	NA	11	mRNA	SHH	0	0	0	72	NA	Excluded	mRNA probe	0
207586_at5	CTCGTGCTACGCGGTCATCGAGGAG	207586_at	NA	NA	NA	NA	NA	NA	Affymetrix	NA	NA	0	0	NA	NA	NA	NA	11	mRNA	SHH	0	0	0	64	NA	Excluded	mRNA probe	0
207586_at6	TGCTACGCGGTCATCGAGGAGCACA	207586_at	NA	NA	NA	NA	NA	NA	Affymetrix	NA	NA	0	0	NA	NA	NA	NA	11	mRNA	SHH	0	0	0	60	NA	Excluded	mRNA probe	0
207586_at7	AGCTGCTCTACCAAATAGGCACCTG	207586_at	NA	NA	NA	NA	NA	NA	Affymetrix	NA	NA	0	0	NA	NA	NA	NA	11	mRNA	SHH	0	0	0	52	NA	Excluded	mRNA probe	0
207586_at8	CTCTACCAAATAGGCACCTGGCTCC	207586_at	NA	NA	NA	NA	NA	NA	Affymetrix	NA	NA	0	0	NA	NA	NA	NA	11	mRNA	SHH	0	0	0	56	NA	Excluded	mRNA probe	0
207586_at9	CACCCGCTGGGCATGGCGGTCAAGT	207586_at	NA	NA	NA	NA	NA	NA	Affymetrix	NA	NA	0	0	NA	NA	NA	NA	11	mRNA	SHH	0	0	0	68	NA	Excluded	mRNA probe	0
207771_at10	CCTGCGGTGCTCCCCAGAAAAGGGG	207771_at	NA	NA	NA	NA	NA	NA	Affymetrix	NA	NA	0	0	NA	NA	NA	NA	11	mRNA	SLC5A2	0	0	0	68	NA	Excluded	mRNA probe	0
207771_at11	GGGCCCACTGCATCTGATTGGCAGT	207771_at	NA	NA	NA	NA	NA	NA	Affymetrix	NA	NA	0	0	NA	NA	NA	NA	11	mRNA	SLC5A2	0	0	0	60	NA	Excluded	mRNA probe	0
207771_at1	GGCATAGCAAGGAGGAACGGGAGGA	207771_at	NA	NA	NA	NA	NA	NA	Affymetrix	NA	NA	0	0	NA	NA	NA	NA	11	mRNA	SLC5A2	0	0	0	60	NA	Excluded	mRNA probe	0
207771_at2	CTCCTCACTCCCTGTACAGAATGGG	207771_at	NA	NA	NA	NA	NA	NA	Affymetrix	NA	NA	0	0	NA	NA	NA	NA	11	mRNA	SLC5A2	0	0	0	56	NA	Excluded	mRNA probe	0
207771_at3	CTCCCTGTACAGAATGGGTGCCCAG	207771_at	NA	NA	NA	NA	NA	NA	Affymetrix	NA	NA	0	0	NA	NA	NA	NA	11	mRNA	SLC5A2	0	0	0	60	NA	Excluded	mRNA probe	0
207771_at4	GGGTGCCCAGAGAGTGCCATGGAGA	207771_at	NA	NA	NA	NA	NA	NA	Affymetrix	NA	NA	0	0	NA	NA	NA	NA	11	mRNA	SLC5A2	0	0	0	64	NA	Excluded	mRNA probe	0
207771_at5	ACATCAGCGAGGACCCGAGCTGGGC	207771_at	NA	NA	NA	NA	NA	NA	Affymetrix	NA	NA	0	0	NA	NA	NA	NA	11	mRNA	SLC5A2	0	0	0	68	NA	Excluded	mRNA probe	0
207771_at6	ACCTCAATGCCCTGCTCATGATGGC	207771_at	NA	NA	NA	NA	NA	NA	Affymetrix	NA	NA	0	0	NA	NA	NA	NA	11	mRNA	SLC5A2	0	0	0	56	NA	Excluded	mRNA probe	0
207771_at7	CATGATGGCAGTGGCCGTGTTCCTC	207771_at	NA	NA	NA	NA	NA	NA	Affymetrix	NA	NA	0	0	NA	NA	NA	NA	11	mRNA	SLC5A2	0	0	0	60	NA	Excluded	mRNA probe	0
207771_at8	GGCTTCTATGCCTAAGACCAACTGC	207771_at	NA	NA	NA	NA	NA	NA	Affymetrix	NA	NA	0	0	NA	NA	NA	NA	11	mRNA	SLC5A2	0	0	0	52	NA	Excluded	mRNA probe	0
207771_at9	AACTGCGTTGGACACCATAAGCCAC	207771_at	NA	NA	NA	NA	NA	NA	Affymetrix	NA	NA	0	0	NA	NA	NA	NA	11	mRNA	SLC5A2	0	0	0	52	NA	Excluded	mRNA probe	0
208979_at10	GATCTCCTAATGTATTGTGCCGTGG	208979_at	NA	NA	NA	NA	NA	NA	Affymetrix	NA	NA	0	0	NA	NA	NA	NA	11	mRNA	NCOA6	0	0	0	48	NA	Excluded	mRNA probe	0
208979_at11	TGTGCCGTGGAAGTACTGTGTGTGA	208979_at	NA	NA	NA	NA	NA	NA	Affymetrix	NA	NA	0	0	NA	NA	NA	NA	11	mRNA	NCOA6	0	0	0	52	NA	Excluded	mRNA probe	0
208979_at1	ATCGTAAACGATCTTCTCGACCTGC	208979_at	NA	NA	NA	NA	NA	NA	Affymetrix	NA	NA	0	0	NA	NA	NA	NA	11	mRNA	NCOA6	0	0	0	48	NA	Excluded	mRNA probe	0
208979_at2	AGCCTCCAGCTCTACTAAAGACATA	208979_at	NA	NA	NA	NA	NA	NA	Affymetrix	NA	NA	0	0	NA	NA	NA	NA	11	mRNA	NCOA6	0	0	0	44	NA	Excluded	mRNA probe	0
208979_at3	AACCAGTGCGGTGCAATCCAAGCGA	208979_at	NA	NA	NA	NA	NA	NA	Affymetrix	NA	NA	0	0	NA	NA	NA	NA	11	mRNA	NCOA6	0	0	0	56	NA	Excluded	mRNA probe	0
208979_at4	GCAGGACTGCGACTTGATACTTGGA	208979_at	NA	NA	NA	NA	NA	NA	Affymetrix	NA	NA	0	0	NA	NA	NA	NA	11	mRNA	NCOA6	0	0	0	52	NA	Excluded	mRNA probe	0
208979_at5	TAATAATGTGGCCCTTTTCCTAGTC	208979_at	NA	NA	NA	NA	NA	NA	Affymetrix	NA	NA	0	0	NA	NA	NA	NA	11	mRNA	NCOA6	0	0	0	40	NA	Excluded	mRNA probe	0
208979_at6	GTCCCTGCAACCTGTTTCATAAAGT	208979_at	NA	NA	NA	NA	NA	NA	Affymetrix	NA	NA	0	0	NA	NA	NA	NA	11	mRNA	NCOA6	0	0	0	44	NA	Excluded	mRNA probe	0
208979_at7	TGTTGAGCCCTTTTGGTGTTGCGAG	208979_at	NA	NA	NA	NA	NA	NA	Affymetrix	NA	NA	0	0	NA	NA	NA	NA	11	mRNA	NCOA6	0	0	0	52	NA	Excluded	mRNA probe	0
208979_at8	CACATTTCCTAAGCAGCCTAGAGTA	208979_at	NA	NA	NA	NA	NA	NA	Affymetrix	NA	NA	0	0	NA	NA	NA	NA	11	mRNA	NCOA6	0	0	0	44	NA	Excluded	mRNA probe	0
208979_at9	AGGGTGAGCATTTTTAGATCTCCTA	208979_at	NA	NA	NA	NA	NA	NA	Affymetrix	NA	NA	0	0	NA	NA	NA	NA	11	mRNA	NCOA6	0	0	0	40	NA	Excluded	mRNA probe	0
209186_at10	TCGACTGGGTTTATGTCCCTTCACA	209186_at	NA	NA	NA	NA	NA	NA	Affymetrix	NA	NA	0	0	NA	NA	NA	NA	11	mRNA	ATP2A2	0	0	0	48	NA	Excluded	mRNA probe	0
209186_at11	GTTTTGCCAACATTGCCTATTTCAG	209186_at	NA	NA	NA	NA	NA	NA	Affymetrix	NA	NA	0	0	NA	NA	NA	NA	11	mRNA	ATP2A2	0	0	0	40	NA	Excluded	mRNA probe	0
209186_at1	GTGTTCTGTTTAATACTCATCCTTG	209186_at	NA	NA	NA	NA	NA	NA	Affymetrix	NA	NA	0	0	NA	NA	NA	NA	11	mRNA	ATP2A2	0	0	0	36	NA	Excluded	mRNA probe	0
209186_at2	AGTTGAGCCAGCAGACATTGTCAGC	209186_at	NA	NA	NA	NA	NA	NA	Affymetrix	NA	NA	0	0	NA	NA	NA	NA	11	mRNA	ATP2A2	0	1	0	52	NA	Excluded	mRNA probe	0
209186_at3	GTGTCTTTTGCATGATGATCCGGAT	209186_at	NA	NA	NA	NA	NA	NA	Affymetrix	NA	NA	0	0	NA	NA	NA	NA	11	mRNA	ATP2A2	0	0	0	44	NA	Excluded	mRNA probe	0
209186_at4	TTCATAAGCCAATTTTTCTGCACTG	209186_at	NA	NA	NA	NA	NA	NA	Affymetrix	NA	NA	0	0	NA	NA	NA	NA	11	mRNA	ATP2A2	0	1	1	36	NA	Excluded	mRNA probe	1
209186_at5	GCACTGAGCAGAGTCTTGCTACCTC	209186_at	NA	NA	NA	NA	NA	NA	Affymetrix	NA	NA	0	0	NA	NA	NA	NA	11	mRNA	ATP2A2	0	0	0	56	NA	Excluded	mRNA probe	0
209186_at6	GTCTTGCTACCTCAGTCAGTATTGT	209186_at	NA	NA	NA	NA	NA	NA	Affymetrix	NA	NA	0	0	NA	NA	NA	NA	11	mRNA	ATP2A2	0	0	0	44	NA	Excluded	mRNA probe	0
209186_at7	CGCTTGGCTTCTTCTTTAGGATTGT	209186_at	NA	NA	NA	NA	NA	NA	Affymetrix	NA	NA	0	0	NA	NA	NA	NA	11	mRNA	ATP2A2	0	0	0	44	NA	Excluded	mRNA probe	0
209186_at8	GATTGTGATGGTTCGTTCTGTTTAC	209186_at	NA	NA	NA	NA	NA	NA	Affymetrix	NA	NA	0	0	NA	NA	NA	NA	11	mRNA	ATP2A2	0	0	0	40	NA	Excluded	mRNA probe	0
209186_at9	CGAGAGGTATGCCTGTACTCGCTTG	209186_at	NA	NA	NA	NA	NA	NA	Affymetrix	NA	NA	0	0	NA	NA	NA	NA	11	mRNA	ATP2A2	0	0	0	56	NA	Excluded	mRNA probe	1
209979_at10	GCAGGGGACCAGAGGCTCTGCACTG	209979_at	NA	NA	NA	NA	NA	NA	Affymetrix	NA	NA	0	0	NA	NA	NA	NA	11	mRNA	ADARB1	0	0	0	68	NA	Excluded	mRNA probe	0
209979_at11	TGCTCCTAGGACAGCTCATCTGTAA	209979_at	NA	NA	NA	NA	NA	NA	Affymetrix	NA	NA	0	0	NA	NA	NA	NA	11	mRNA	ADARB1	0	0	0	48	NA	Excluded	mRNA probe	0
209979_at1	AGCAGCTACCTTGAGACCATGTGAG	209979_at	NA	NA	NA	NA	NA	NA	Affymetrix	NA	NA	0	0	NA	NA	NA	NA	11	mRNA	ADARB1	0	0	0	52	NA	Excluded	mRNA probe	0
209979_at2	CATGTGAGGTGGCACCTTTCCGGGG	209979_at	NA	NA	NA	NA	NA	NA	Affymetrix	NA	NA	0	0	NA	NA	NA	NA	11	mRNA	ADARB1	0	0	0	64	NA	Excluded	mRNA probe	0
209979_at3	GGCAGCCAAGGCAACTGGGTTCTGG	209979_at	NA	NA	NA	NA	NA	NA	Affymetrix	NA	NA	0	0	NA	NA	NA	NA	11	mRNA	ADARB1	0	0	0	64	NA	Excluded	mRNA probe	0
209979_at4	AGCTGTGGGGAGGAACTGGGTTCGG	209979_at	NA	NA	NA	NA	NA	NA	Affymetrix	NA	NA	0	0	NA	NA	NA	NA	11	mRNA	ADARB1	0	0	0	64	NA	Excluded	mRNA probe	0
209979_at5	CAAGAACTGGGTTCGGGGAGCCCTG	209979_at	NA	NA	NA	NA	NA	NA	Affymetrix	NA	NA	0	0	NA	NA	NA	NA	11	mRNA	ADARB1	0	0	0	64	NA	Excluded	mRNA probe	0
209979_at6	CGGGGTGGCTGTTGAGGAGGACTTG	209979_at	NA	NA	NA	NA	NA	NA	Affymetrix	NA	NA	0	0	NA	NA	NA	NA	11	mRNA	ADARB1	0	0	0	64	NA	Excluded	mRNA probe	0
209979_at7	GCTGTCAGGGGGAACTGGTTTCCGG	209979_at	NA	NA	NA	NA	NA	NA	Affymetrix	NA	NA	0	0	NA	NA	NA	NA	11	mRNA	ADARB1	0	0	0	64	NA	Excluded	mRNA probe	0
209979_at8	AGGGGGCGGCTGTAGGAAGGAACTG	209979_at	NA	NA	NA	NA	NA	NA	Affymetrix	NA	NA	0	0	NA	NA	NA	NA	11	mRNA	ADARB1	0	0	0	64	NA	Excluded	mRNA probe	0
209979_at9	GGGAGGAAGGTGACGTGCAGGGGAC	209979_at	NA	NA	NA	NA	NA	NA	Affymetrix	NA	NA	0	0	NA	NA	NA	NA	11	mRNA	ADARB1	0	0	0	68	NA	Excluded	mRNA probe	0
211224_s_at10	CCCCATCAGTTGACCCAATGCAAGA	211224_s_at	NA	NA	NA	NA	NA	NA	Affymetrix	NA	NA	0	0	NA	NA	NA	NA	11	mRNA	ABCB11	0	0	0	52	NA	Excluded	mRNA probe	0
211224_s_at11	ACACACATGACGCACCAGTTACAGG	211224_s_at	NA	NA	NA	NA	NA	NA	Affymetrix	NA	NA	0	0	NA	NA	NA	NA	11	mRNA	ABCB11	0	0	0	52	NA	Excluded	mRNA probe	0
211224_s_at1	CAGGCTCAGCTGCATGATTTTGTCA	211224_s_at	NA	NA	NA	NA	NA	NA	Affymetrix	NA	NA	0	0	NA	NA	NA	NA	11	mRNA	ABCB11	0	0	0	48	NA	Excluded	mRNA probe	0
211224_s_at2	TTTTGTCATGTCACTCCCAGAGAAA	211224_s_at	NA	NA	NA	NA	NA	NA	Affymetrix	NA	NA	0	0	NA	NA	NA	NA	11	mRNA	ABCB11	0	0	0	40	NA	Excluded	mRNA probe	0
211224_s_at3	ACAACGCATTGCTATTGCTCGGGCC	211224_s_at	NA	NA	NA	NA	NA	NA	Affymetrix	NA	NA	0	0	NA	NA	NA	NA	11	mRNA	ABCB11	0	1	0	56	NA	Excluded	mRNA probe	0
211224_s_at4	CGGGCCATTGTACGAGATCCTAAAA	211224_s_at	NA	NA	NA	NA	NA	NA	Affymetrix	NA	NA	0	0	NA	NA	NA	NA	11	mRNA	ABCB11	0	1	0	48	NA	Excluded	mRNA probe	0
211224_s_at5	CTAGATGAAGCCACTTCTGCCTTAG	211224_s_at	NA	NA	NA	NA	NA	NA	Affymetrix	NA	NA	0	0	NA	NA	NA	NA	11	mRNA	ABCB11	0	0	0	48	NA	Excluded	mRNA probe	0
211224_s_at6	AGACGGTGCAGGTTGCTCTAGACAA	211224_s_at	NA	NA	NA	NA	NA	NA	Affymetrix	NA	NA	0	0	NA	NA	NA	NA	11	mRNA	ABCB11	0	0	0	52	NA	Excluded	mRNA probe	0
211224_s_at7	GAGAGGGTCGGACCTGCATTGTCAT	211224_s_at	NA	NA	NA	NA	NA	NA	Affymetrix	NA	NA	0	0	NA	NA	NA	NA	11	mRNA	ABCB11	0	0	0	56	NA	Excluded	mRNA probe	0
211224_s_at8	AGAACGCGGATATCATTGCTGTCAT	211224_s_at	NA	NA	NA	NA	NA	NA	Affymetrix	NA	NA	0	0	NA	NA	NA	NA	11	mRNA	ABCB11	0	0	0	44	NA	Excluded	mRNA probe	0
211224_s_at9	GAGCCTACTACAAACTAGTCACCAC	211224_s_at	NA	NA	NA	NA	NA	NA	Affymetrix	NA	NA	0	0	NA	NA	NA	NA	11	mRNA	ABCB11	0	0	0	48	NA	Excluded	mRNA probe	0
212239_at10	GTGCCTCCTTGACATTTCGTTCAAG	212239_at	NA	NA	NA	NA	NA	NA	Affymetrix	NA	NA	0	0	NA	NA	NA	NA	11	mRNA	PIK3R1	0	0	0	48	NA	Excluded	mRNA probe	0
212239_at11	AATGGAGCTATGTCTTGTTTTAAGT	212239_at	NA	NA	NA	NA	NA	NA	Affymetrix	NA	NA	0	0	NA	NA	NA	NA	11	mRNA	PIK3R1	0	0	0	32	NA	Excluded	mRNA probe	0
212239_at1	GACTATCCAACTTAACATGAAACTT	212239_at	NA	NA	NA	NA	NA	NA	Affymetrix	NA	NA	0	0	NA	NA	NA	NA	11	mRNA	PIK3R1	0	0	0	32	NA	Excluded	mRNA probe	0
212239_at2	GAAACTTGTCACCATGAGATAGCAT	212239_at	NA	NA	NA	NA	NA	NA	Affymetrix	NA	NA	0	0	NA	NA	NA	NA	11	mRNA	PIK3R1	0	0	0	40	NA	Excluded	mRNA probe	0
212239_at3	GAGATAGCATTAGCTGCCCAGGATG	212239_at	NA	NA	NA	NA	NA	NA	Affymetrix	NA	NA	0	0	NA	NA	NA	NA	11	mRNA	PIK3R1	0	0	0	52	NA	Excluded	mRNA probe	0
212239_at4	CTGCCCAGGATGCTGCTATATATAT	212239_at	NA	NA	NA	NA	NA	NA	Affymetrix	NA	NA	0	0	NA	NA	NA	NA	11	mRNA	PIK3R1	0	0	0	44	NA	Excluded	mRNA probe	0
212239_at5	AAAAACTCATTTATACCTGTGTATT	212239_at	NA	NA	NA	NA	NA	NA	Affymetrix	NA	NA	0	0	NA	NA	NA	NA	11	mRNA	PIK3R1	0	0	0	24	NA	Excluded	mRNA probe	0
212239_at6	AAAGCTACAATCTGTTCAATGTTTT	212239_at	NA	NA	NA	NA	NA	NA	Affymetrix	NA	NA	0	0	NA	NA	NA	NA	11	mRNA	PIK3R1	0	0	0	28	NA	Excluded	mRNA probe	0
212239_at7	AGTTGGTCTTTTGACGAGAGGGAGG	212239_at	NA	NA	NA	NA	NA	NA	Affymetrix	NA	NA	0	0	NA	NA	NA	NA	11	mRNA	PIK3R1	0	1	1	52	NA	Excluded	mRNA probe	0
212239_at8	GAGAGGGAGGATGTCACGGTCAGTT	212239_at	NA	NA	NA	NA	NA	NA	Affymetrix	NA	NA	0	0	NA	NA	NA	NA	11	mRNA	PIK3R1	0	0	0	56	NA	Excluded	mRNA probe	0
212239_at9	CACGGTCAGTTGTAACTTTGCCTTC	212239_at	NA	NA	NA	NA	NA	NA	Affymetrix	NA	NA	0	0	NA	NA	NA	NA	11	mRNA	PIK3R1	0	0	0	48	NA	Excluded	mRNA probe	0
212249_at10	AAGGGATAATCATCTCTGTCACATT	212249_at	NA	NA	NA	NA	NA	NA	Affymetrix	NA	NA	0	0	NA	NA	NA	NA	11	mRNA	PIK3R1	0	0	0	36	NA	Excluded	mRNA probe	0
212249_at11	ATTAGACTATCCATCATGACCAGCA	212249_at	NA	NA	NA	NA	NA	NA	Affymetrix	NA	NA	0	0	NA	NA	NA	NA	11	mRNA	PIK3R1	0	0	0	40	NA	Excluded	mRNA probe	0
212249_at1	GTTGGGCAGTGCCTGATAAGCTTCA	212249_at	NA	NA	NA	NA	NA	NA	Affymetrix	NA	NA	0	0	NA	NA	NA	NA	11	mRNA	PIK3R1	0	0	0	52	NA	Excluded	mRNA probe	0
212249_at2	ACGGTACCTGGCAATGTTTATTTCA	212249_at	NA	NA	NA	NA	NA	NA	Affymetrix	NA	NA	0	0	NA	NA	NA	NA	11	mRNA	PIK3R1	0	0	0	40	NA	Excluded	mRNA probe	0
212249_at3	GAACTTCTTGAATCTAGGGAGGGGG	212249_at	NA	NA	NA	NA	NA	NA	Affymetrix	NA	NA	0	0	NA	NA	NA	NA	11	mRNA	PIK3R1	0	0	0	52	NA	Excluded	mRNA probe	0
212249_at4	GGGATGTATCAAGTGGGGTGGTGGG	212249_at	NA	NA	NA	NA	NA	NA	Affymetrix	NA	NA	0	0	NA	NA	NA	NA	11	mRNA	PIK3R1	0	0	0	60	NA	Excluded	mRNA probe	0
212249_at5	GAGGCAAGGTTATATGCACTTTCTC	212249_at	NA	NA	NA	NA	NA	NA	Affymetrix	NA	NA	0	0	NA	NA	NA	NA	11	mRNA	PIK3R1	0	0	0	44	NA	Excluded	mRNA probe	0
212249_at6	GCAAAGTGAAGTTGCTTCTTCTACT	212249_at	NA	NA	NA	NA	NA	NA	Affymetrix	NA	NA	0	0	NA	NA	NA	NA	11	mRNA	PIK3R1	0	0	0	40	NA	Excluded	mRNA probe	0
212249_at7	AGTCTTCTCTCACTTTGATTTGCTA	212249_at	NA	NA	NA	NA	NA	NA	Affymetrix	NA	NA	0	0	NA	NA	NA	NA	11	mRNA	PIK3R1	0	0	0	36	NA	Excluded	mRNA probe	0
212249_at8	ATTACAAACCTACTGTATCTCTAAT	212249_at	NA	NA	NA	NA	NA	NA	Affymetrix	NA	NA	0	0	NA	NA	NA	NA	11	mRNA	PIK3R1	0	0	0	28	NA	Excluded	mRNA probe	0
212249_at9	TGGTCAGGTATTTCAGTTCTTAGGA	212249_at	NA	NA	NA	NA	NA	NA	Affymetrix	NA	NA	0	0	NA	NA	NA	NA	11	mRNA	PIK3R1	0	0	0	40	NA	Excluded	mRNA probe	0
212362_at10	AAAAGCACAGTCCGTGGTTGGGTGT	212362_at	NA	NA	NA	NA	NA	NA	Affymetrix	NA	NA	0	0	NA	NA	NA	NA	11	mRNA	ATP2A2	0	0	0	52	NA	Excluded	mRNA probe	0
212362_at11	GCCTGTAAGTAAGTCTCAGCCCTTT	212362_at	NA	NA	NA	NA	NA	NA	Affymetrix	NA	NA	0	0	NA	NA	NA	NA	11	mRNA	ATP2A2	0	0	0	48	NA	Excluded	mRNA probe	0
212362_at1	GAGTCATTCCAGAACATTGCTACTT	212362_at	NA	NA	NA	NA	NA	NA	Affymetrix	NA	NA	0	0	NA	NA	NA	NA	11	mRNA	ATP2A2	0	0	0	40	NA	Excluded	mRNA probe	0
212362_at2	CTTGTCCTTGGTGGCTAAGACTTAG	212362_at	NA	NA	NA	NA	NA	NA	Affymetrix	NA	NA	0	0	NA	NA	NA	NA	11	mRNA	ATP2A2	0	0	0	48	NA	Excluded	mRNA probe	0
212362_at3	TTAGTAGGACGTGGCTCTGCACAGC	212362_at	NA	NA	NA	NA	NA	NA	Affymetrix	NA	NA	0	0	NA	NA	NA	NA	11	mRNA	ATP2A2	0	0	0	56	NA	Excluded	mRNA probe	0
212362_at4	GCACAGCCCAAAAACCAGCTTACTC	212362_at	NA	NA	NA	NA	NA	NA	Affymetrix	NA	NA	0	0	NA	NA	NA	NA	11	mRNA	ATP2A2	0	0	0	52	NA	Excluded	mRNA probe	0
212362_at5	CAGCTTACTCCTTAGCCAGGGTGTG	212362_at	NA	NA	NA	NA	NA	NA	Affymetrix	NA	NA	0	0	NA	NA	NA	NA	11	mRNA	ATP2A2	0	0	0	56	NA	Excluded	mRNA probe	0
212362_at6	TGAGGCCTCGACTATATTCTTCAAA	212362_at	NA	NA	NA	NA	NA	NA	Affymetrix	NA	NA	0	0	NA	NA	NA	NA	11	mRNA	ATP2A2	0	0	0	40	NA	Excluded	mRNA probe	0
212362_at7	CTTAGGCTCTGGTTACTGGGATGGC	212362_at	NA	NA	NA	NA	NA	NA	Affymetrix	NA	NA	0	0	NA	NA	NA	NA	11	mRNA	ATP2A2	0	0	0	56	NA	Excluded	mRNA probe	0
212362_at8	GTGCTGCTGAGTTCAGAGGGCCCAC	212362_at	NA	NA	NA	NA	NA	NA	Affymetrix	NA	NA	0	0	NA	NA	NA	NA	11	mRNA	ATP2A2	0	0	0	64	NA	Excluded	mRNA probe	0
212362_at9	GAGGGCCCACGTTCAAGGGATGGAG	212362_at	NA	NA	NA	NA	NA	NA	Affymetrix	NA	NA	0	0	NA	NA	NA	NA	11	mRNA	ATP2A2	0	0	0	64	NA	Excluded	mRNA probe	0
212888_at10	GCACCTTATGGATCACAATTACCTT	212888_at	NA	NA	NA	NA	NA	NA	Affymetrix	NA	NA	0	0	NA	NA	NA	NA	11	mRNA	DICER1	0	0	0	40	NA	Excluded	mRNA probe	0
212888_at11	TGTAGCCAAGTAAATCTCCAATAAA	212888_at	NA	NA	NA	NA	NA	NA	Affymetrix	NA	NA	0	0	NA	NA	NA	NA	11	mRNA	DICER1	0	0	0	32	NA	Excluded	mRNA probe	1
212888_at1	GGAGACGCCAATAGCAATATCTAGG	212888_at	NA	NA	NA	NA	NA	NA	Affymetrix	NA	NA	0	0	NA	NA	NA	NA	11	mRNA	DICER1	0	0	0	48	NA	Excluded	mRNA probe	0
212888_at2	GGAAATTTGCATTGAGACCATTGTA	212888_at	NA	NA	NA	NA	NA	NA	Affymetrix	NA	NA	0	0	NA	NA	NA	NA	11	mRNA	DICER1	0	0	0	36	NA	Excluded	mRNA probe	0
212888_at3	GACCATTGTATTTTCCACTAGCAGT	212888_at	NA	NA	NA	NA	NA	NA	Affymetrix	NA	NA	0	0	NA	NA	NA	NA	11	mRNA	DICER1	0	0	0	40	NA	Excluded	mRNA probe	0
212888_at4	AAATGATTTTTCACAACTAACTTGT	212888_at	NA	NA	NA	NA	NA	NA	Affymetrix	NA	NA	0	0	NA	NA	NA	NA	11	mRNA	DICER1	0	0	0	24	NA	Excluded	mRNA probe	0
212888_at5	GGACATCAACCACAGACAATTTAAA	212888_at	NA	NA	NA	NA	NA	NA	Affymetrix	NA	NA	0	0	NA	NA	NA	NA	11	mRNA	DICER1	0	0	0	36	NA	Excluded	mRNA probe	0
212888_at6	CTGCAGCAGCAGGTTACATAGCAAA	212888_at	NA	NA	NA	NA	NA	NA	Affymetrix	NA	NA	0	0	NA	NA	NA	NA	11	mRNA	DICER1	0	0	0	48	NA	Excluded	mRNA probe	0
212888_at7	TATTTACCATCACATGCTGCAGCTG	212888_at	NA	NA	NA	NA	NA	NA	Affymetrix	NA	NA	0	0	NA	NA	NA	NA	11	mRNA	DICER1	0	0	0	44	NA	Excluded	mRNA probe	0
212888_at8	GGAACATGATGTCATTCATTCATAC	212888_at	NA	NA	NA	NA	NA	NA	Affymetrix	NA	NA	0	0	NA	NA	NA	NA	11	mRNA	DICER1	0	0	0	36	NA	Excluded	mRNA probe	1
212888_at9	TTGCAGTCTGCACCTTATGGATCAC	212888_at	NA	NA	NA	NA	NA	NA	Affymetrix	NA	NA	0	0	NA	NA	NA	NA	11	mRNA	DICER1	0	0	0	48	NA	Excluded	mRNA probe	0
213229_at10	TGATACATCTGTGATTTAGGTCATT	213229_at	NA	NA	NA	NA	NA	NA	Affymetrix	NA	NA	0	0	NA	NA	NA	NA	11	mRNA	DICER1	0	0	0	32	NA	Excluded	mRNA probe	0
213229_at11	ACTAGCTCATTATTTCCATCTTTGG	213229_at	NA	NA	NA	NA	NA	NA	Affymetrix	NA	NA	0	0	NA	NA	NA	NA	11	mRNA	DICER1	0	0	0	36	NA	Excluded	mRNA probe	0
213229_at1	AGAAGCAAAACACAGCACCTTTACC	213229_at	NA	NA	NA	NA	NA	NA	Affymetrix	NA	NA	0	0	NA	NA	NA	NA	11	mRNA	DICER1	0	0	0	44	NA	Excluded	mRNA probe	0
213229_at2	CCCTTAGTCTCCTCACATAAATTTC	213229_at	NA	NA	NA	NA	NA	NA	Affymetrix	NA	NA	0	0	NA	NA	NA	NA	11	mRNA	DICER1	0	0	0	40	NA	Excluded	mRNA probe	0
213229_at3	AATTTCTTACTATACTTTTCATAAT	213229_at	NA	NA	NA	NA	NA	NA	Affymetrix	NA	NA	0	0	NA	NA	NA	NA	11	mRNA	DICER1	0	0	0	16	NA	Excluded	mRNA probe	0
213229_at4	TGTTGCATGCATATTTCACCTACCA	213229_at	NA	NA	NA	NA	NA	NA	Affymetrix	NA	NA	0	0	NA	NA	NA	NA	11	mRNA	DICER1	0	0	0	40	NA	Excluded	mRNA probe	0
213229_at5	ATTTCACCTACCAAAGCTGTGCTGT	213229_at	NA	NA	NA	NA	NA	NA	Affymetrix	NA	NA	0	0	NA	NA	NA	NA	11	mRNA	DICER1	0	0	0	44	NA	Excluded	mRNA probe	0
213229_at6	AGCTGTGCTGTTAATGCCGTGAAAG	213229_at	NA	NA	NA	NA	NA	NA	Affymetrix	NA	NA	0	0	NA	NA	NA	NA	11	mRNA	DICER1	0	0	0	48	NA	Excluded	mRNA probe	0
213229_at7	GCCGTGAAAGTTTAACGTTTGCGAT	213229_at	NA	NA	NA	NA	NA	NA	Affymetrix	NA	NA	0	0	NA	NA	NA	NA	11	mRNA	DICER1	0	0	0	44	NA	Excluded	mRNA probe	0
213229_at8	AACGTTTGCGATAAACTGCCGTAAT	213229_at	NA	NA	NA	NA	NA	NA	Affymetrix	NA	NA	0	0	NA	NA	NA	NA	11	mRNA	DICER1	0	0	0	40	NA	Excluded	mRNA probe	0
213229_at9	AACTGCCGTAATTTTGATACATCTG	213229_at	NA	NA	NA	NA	NA	NA	Affymetrix	NA	NA	0	0	NA	NA	NA	NA	11	mRNA	DICER1	0	0	0	36	NA	Excluded	mRNA probe	0
213310_at10	TATACATTGGCCTCTCTGTATGATT	213310_at	NA	NA	NA	NA	NA	NA	Affymetrix	NA	NA	0	0	NA	NA	NA	NA	11	mRNA	EIF2C2	0	0	0	36	NA	Excluded	mRNA probe	0
213310_at11	GTATGATTTTCCATTTGCTACATGA	213310_at	NA	NA	NA	NA	NA	NA	Affymetrix	NA	NA	0	0	NA	NA	NA	NA	11	mRNA	EIF2C2	0	0	0	32	NA	Excluded	mRNA probe	0
213310_at1	GTAGTATCTAAATCCAGCTTTTTCT	213310_at	NA	NA	NA	NA	NA	NA	Affymetrix	NA	NA	0	0	NA	NA	NA	NA	11	mRNA	EIF2C2	0	0	0	32	NA	Excluded	mRNA probe	0
213310_at2	CAGCTTTTTCTTACCTCTGGTACAC	213310_at	NA	NA	NA	NA	NA	NA	Affymetrix	NA	NA	0	0	NA	NA	NA	NA	11	mRNA	EIF2C2	0	0	0	44	NA	Excluded	mRNA probe	0
213310_at3	GTACACTTCAGATTACTTACCTAAT	213310_at	NA	NA	NA	NA	NA	NA	Affymetrix	NA	NA	0	0	NA	NA	NA	NA	11	mRNA	EIF2C2	0	0	0	32	NA	Excluded	mRNA probe	0
213310_at4	GAAGCTGAGCAGCTCCAAGGGCCTC	213310_at	NA	NA	NA	NA	NA	NA	Affymetrix	NA	NA	0	0	NA	NA	NA	NA	11	mRNA	EIF2C2	0	0	0	64	NA	Excluded	mRNA probe	0
213310_at5	TCCAAGGGCCTCGTTTCAGGTGGTA	213310_at	NA	NA	NA	NA	NA	NA	Affymetrix	NA	NA	0	0	NA	NA	NA	NA	11	mRNA	EIF2C2	0	0	0	56	NA	Excluded	mRNA probe	0
213310_at6	ATGTATTGTCTGTGGGCTTGTTTCT	213310_at	NA	NA	NA	NA	NA	NA	Affymetrix	NA	NA	0	0	NA	NA	NA	NA	11	mRNA	EIF2C2	0	0	0	40	NA	Excluded	mRNA probe	0
213310_at7	GCTTGTTTCTACCTGTACAGTGGAA	213310_at	NA	NA	NA	NA	NA	NA	Affymetrix	NA	NA	0	0	NA	NA	NA	NA	11	mRNA	EIF2C2	0	0	0	44	NA	Excluded	mRNA probe	0
213310_at8	TGTGACCATGTCTTGTGCTTGCAAT	213310_at	NA	NA	NA	NA	NA	NA	Affymetrix	NA	NA	0	0	NA	NA	NA	NA	11	mRNA	EIF2C2	0	0	0	44	NA	Excluded	mRNA probe	0
213310_at9	GAAACCATGCAGTGCTGTTTTGTGA	213310_at	NA	NA	NA	NA	NA	NA	Affymetrix	NA	NA	0	0	NA	NA	NA	NA	11	mRNA	EIF2C2	0	0	0	44	NA	Excluded	mRNA probe	0
214002_at10	GACCCCAGGGTTGGTTGCTGTGGGC	214002_at	NA	NA	NA	NA	NA	NA	Affymetrix	NA	NA	0	0	NA	NA	NA	NA	11	mRNA	MYL6	0	0	0	68	NA	Excluded	mRNA probe	0
214002_at11	CAGGGTTGGTTGCTGTGGGCATGTT	214002_at	NA	NA	NA	NA	NA	NA	Affymetrix	NA	NA	0	0	NA	NA	NA	NA	11	mRNA	MYL6	0	0	0	56	NA	Excluded	mRNA probe	0
214002_at1	CAGTAGCTGTAGGTGTAGTGGAGAA	214002_at	NA	NA	NA	NA	NA	NA	Affymetrix	NA	NA	0	0	NA	NA	NA	NA	11	mRNA	MYL6	0	0	0	48	NA	Excluded	mRNA probe	0
214002_at2	TAGTGGAGAACTTTTCTGCCTCTGC	214002_at	NA	NA	NA	NA	NA	NA	Affymetrix	NA	NA	0	0	NA	NA	NA	NA	11	mRNA	MYL6	0	0	0	48	NA	Excluded	mRNA probe	0
214002_at3	CTGTGTTCTTGCTGCTTAGGTTTGG	214002_at	NA	NA	NA	NA	NA	NA	Affymetrix	NA	NA	0	0	NA	NA	NA	NA	11	mRNA	MYL6	0	0	0	48	NA	Excluded	mRNA probe	0
214002_at4	GCTGCTTAGGTTTGGGTGGGGGACT	214002_at	NA	NA	NA	NA	NA	NA	Affymetrix	NA	NA	0	0	NA	NA	NA	NA	11	mRNA	MYL6	0	0	0	60	NA	Excluded	mRNA probe	0
214002_at5	GGGGGACTAACAGCTGCTGGGAGGG	214002_at	NA	NA	NA	NA	NA	NA	Affymetrix	NA	NA	0	0	NA	NA	NA	NA	11	mRNA	MYL6	0	0	0	68	NA	Excluded	mRNA probe	0
214002_at6	GCTGCTGGGAGGGGAGCTAGGGGCA	214002_at	NA	NA	NA	NA	NA	NA	Affymetrix	NA	NA	0	0	NA	NA	NA	NA	11	mRNA	MYL6	0	0	0	72	NA	Excluded	mRNA probe	0
214002_at7	GAGCTAGGGGCATGGAGAACTGGTC	214002_at	NA	NA	NA	NA	NA	NA	Affymetrix	NA	NA	0	0	NA	NA	NA	NA	11	mRNA	MYL6	0	0	0	60	NA	Excluded	mRNA probe	0
214002_at8	AGAACTGGTCAGACTCAAGGTGGCT	214002_at	NA	NA	NA	NA	NA	NA	Affymetrix	NA	NA	0	0	NA	NA	NA	NA	11	mRNA	MYL6	0	0	0	52	NA	Excluded	mRNA probe	0
214002_at9	TCTGCAAACTGACCCCAGGGTTGGT	214002_at	NA	NA	NA	NA	NA	NA	Affymetrix	NA	NA	0	0	NA	NA	NA	NA	11	mRNA	MYL6	0	0	0	56	NA	Excluded	mRNA probe	0
216260_at10	ATTCTGGATGTATTTCCACAGCCTT	216260_at	NA	NA	NA	NA	NA	NA	Affymetrix	NA	NA	0	0	NA	NA	NA	NA	11	mRNA	DICER1	0	0	0	40	NA	Excluded	mRNA probe	0
216260_at11	TTCCACAGCCTTTTATTGTTCTTCC	216260_at	NA	NA	NA	NA	NA	NA	Affymetrix	NA	NA	0	0	NA	NA	NA	NA	11	mRNA	DICER1	0	0	0	40	NA	Excluded	mRNA probe	0
216260_at1	TATCACTGGTAAGGAGCCCACGACC	216260_at	NA	NA	NA	NA	NA	NA	Affymetrix	NA	NA	0	0	NA	NA	NA	NA	11	mRNA	DICER1	0	0	0	56	NA	Excluded	mRNA probe	0
216260_at2	GCCCACGACCAGACTTCATTTCTGG	216260_at	NA	NA	NA	NA	NA	NA	Affymetrix	NA	NA	0	0	NA	NA	NA	NA	11	mRNA	DICER1	0	0	0	56	NA	Excluded	mRNA probe	0
216260_at3	TTGTGTTGATCTCATCGTGTTGGCC	216260_at	NA	NA	NA	NA	NA	NA	Affymetrix	NA	NA	0	0	NA	NA	NA	NA	11	mRNA	DICER1	0	0	0	48	NA	Excluded	mRNA probe	0
216260_at4	AGTGATCTATGCATGTACAGTGTTC	216260_at	NA	NA	NA	NA	NA	NA	Affymetrix	NA	NA	0	0	NA	NA	NA	NA	11	mRNA	DICER1	0	0	0	40	NA	Excluded	mRNA probe	0
216260_at5	GTACAGTGTTCATGCTTAATATTCA	216260_at	NA	NA	NA	NA	NA	NA	Affymetrix	NA	NA	0	0	NA	NA	NA	NA	11	mRNA	DICER1	0	0	0	32	NA	Excluded	mRNA probe	0
216260_at6	GCACGTATTGCTTTATAACTTTGGT	216260_at	NA	NA	NA	NA	NA	NA	Affymetrix	NA	NA	0	0	NA	NA	NA	NA	11	mRNA	DICER1	0	0	0	36	NA	Excluded	mRNA probe	0
216260_at7	GGTTGTTGGGAGTATGGCTATCATA	216260_at	NA	NA	NA	NA	NA	NA	Affymetrix	NA	NA	0	0	NA	NA	NA	NA	11	mRNA	DICER1	0	0	0	44	NA	Excluded	mRNA probe	0
216260_at8	GCTATCATATACCCTCATCAGTGTC	216260_at	NA	NA	NA	NA	NA	NA	Affymetrix	NA	NA	0	0	NA	NA	NA	NA	11	mRNA	DICER1	0	0	0	44	NA	Excluded	mRNA probe	0
216260_at9	TTTATCCTCCGCAAATATCTTTCTC	216260_at	NA	NA	NA	NA	NA	NA	Affymetrix	NA	NA	0	0	NA	NA	NA	NA	11	mRNA	DICER1	0	0	0	36	NA	Excluded	mRNA probe	0
216281_at10	GTGTTACTATTTTGAGGGCCTCTGG	216281_at	NA	NA	NA	NA	NA	NA	Affymetrix	NA	NA	0	0	NA	NA	NA	NA	11	mRNA	DICER1	0	0	0	48	NA	Excluded	mRNA probe	0
216281_at11	TTTGTCTGGCTCTATAGTTTCCTCA	216281_at	NA	NA	NA	NA	NA	NA	Affymetrix	NA	NA	0	0	NA	NA	NA	NA	11	mRNA	DICER1	0	0	0	40	NA	Excluded	mRNA probe	0
216281_at1	CATATATGAAAGGCGGCCCTCATGC	216281_at	NA	NA	NA	NA	NA	NA	Affymetrix	NA	NA	0	0	NA	NA	NA	NA	11	mRNA	DICER1	0	0	0	52	NA	Excluded	mRNA probe	0
216281_at2	GGAGATCGCCAAGCATTTCAAGCCG	216281_at	NA	NA	NA	NA	NA	NA	Affymetrix	NA	NA	0	0	NA	NA	NA	NA	11	mRNA	DICER1	0	0	0	56	NA	Excluded	mRNA probe	0
216281_at3	TTTCAAGCCGCTCCAGGTTAAATCC	216281_at	NA	NA	NA	NA	NA	NA	Affymetrix	NA	NA	0	0	NA	NA	NA	NA	11	mRNA	DICER1	0	0	0	48	NA	Excluded	mRNA probe	0
216281_at4	GTTAAATCCATCACTAGCGTTTGAC	216281_at	NA	NA	NA	NA	NA	NA	Affymetrix	NA	NA	0	0	NA	NA	NA	NA	11	mRNA	DICER1	0	0	0	40	NA	Excluded	mRNA probe	0
216281_at5	CAGGATTGGGGCCAAGAGTCCTTGA	216281_at	NA	NA	NA	NA	NA	NA	Affymetrix	NA	NA	0	0	NA	NA	NA	NA	11	mRNA	DICER1	0	0	0	56	NA	Excluded	mRNA probe	0
216281_at6	GAGTCCTTGAGGAGTACCCAATAGA	216281_at	NA	NA	NA	NA	NA	NA	Affymetrix	NA	NA	0	0	NA	NA	NA	NA	11	mRNA	DICER1	0	0	0	48	NA	Excluded	mRNA probe	0
216281_at7	GTACCCAATAGAAGGGCTCTGCTCA	216281_at	NA	NA	NA	NA	NA	NA	Affymetrix	NA	NA	0	0	NA	NA	NA	NA	11	mRNA	DICER1	0	0	0	52	NA	Excluded	mRNA probe	0
216281_at8	TAATTCCAGGTGCAGATGCTTCCTC	216281_at	NA	NA	NA	NA	NA	NA	Affymetrix	NA	NA	0	0	NA	NA	NA	NA	11	mRNA	DICER1	0	0	0	48	NA	Excluded	mRNA probe	0
216281_at9	TCCATGCCCCTAGTGTTACTATTTT	216281_at	NA	NA	NA	NA	NA	NA	Affymetrix	NA	NA	0	0	NA	NA	NA	NA	11	mRNA	DICER1	0	0	0	40	NA	Excluded	mRNA probe	0
218048_at10	GCGAGCTGGATGTCCTTTTCAGTAG	218048_at	NA	NA	NA	NA	NA	NA	Affymetrix	NA	NA	0	0	NA	NA	NA	NA	11	mRNA	COMMD3	0	0	0	52	NA	Excluded	mRNA probe	0
218048_at11	AGTAGTAACTGTCCATTTATCCTAT	218048_at	NA	NA	NA	NA	NA	NA	Affymetrix	NA	NA	0	0	NA	NA	NA	NA	11	mRNA	COMMD3	0	0	0	32	NA	Excluded	mRNA probe	0
218048_at1	GAATTCCCTAGAAATCCTACTGGGA	218048_at	NA	NA	NA	NA	NA	NA	Affymetrix	NA	NA	0	0	NA	NA	NA	NA	11	mRNA	COMMD3	0	0	0	44	NA	Excluded	mRNA probe	0
218048_at2	GGAAGTATAGGCAGATCTCTCCCTC	218048_at	NA	NA	NA	NA	NA	NA	Affymetrix	NA	NA	0	0	NA	NA	NA	NA	11	mRNA	COMMD3	0	0	0	52	NA	Excluded	mRNA probe	0
218048_at3	TAACGGATGTTTCTTGGCGCTTGGA	218048_at	NA	NA	NA	NA	NA	NA	Affymetrix	NA	NA	0	0	NA	NA	NA	NA	11	mRNA	COMMD3	0	0	0	48	NA	Excluded	mRNA probe	0
218048_at4	GTGTACAGAACACTGATTCCCCATC	218048_at	NA	NA	NA	NA	NA	NA	Affymetrix	NA	NA	0	0	NA	NA	NA	NA	11	mRNA	COMMD3	0	0	0	48	NA	Excluded	mRNA probe	0
218048_at5	TCCCCATCCTATCCAGAGATTAGTT	218048_at	NA	NA	NA	NA	NA	NA	Affymetrix	NA	NA	0	0	NA	NA	NA	NA	11	mRNA	COMMD3	0	0	0	44	NA	Excluded	mRNA probe	0
218048_at6	TGGGGAAGTTAACGATCCGCCCGAG	218048_at	NA	NA	NA	NA	NA	NA	Affymetrix	NA	NA	0	0	NA	NA	NA	NA	11	mRNA	COMMD3	0	0	0	60	NA	Excluded	mRNA probe	0
218048_at7	GATCCGCCCGAGTGCAGAGGAAAAC	218048_at	NA	NA	NA	NA	NA	NA	Affymetrix	NA	NA	0	0	NA	NA	NA	NA	11	mRNA	COMMD3	0	0	0	60	NA	Excluded	mRNA probe	0
218048_at8	GAGGAAAACCAGAAACGCCTTGCCT	218048_at	NA	NA	NA	NA	NA	NA	Affymetrix	NA	NA	0	0	NA	NA	NA	NA	11	mRNA	COMMD3	0	0	0	52	NA	Excluded	mRNA probe	0
218048_at9	TCAGCTGAACCACCGTTTGTGCGAG	218048_at	NA	NA	NA	NA	NA	NA	Affymetrix	NA	NA	0	0	NA	NA	NA	NA	11	mRNA	COMMD3	0	0	0	56	NA	Excluded	mRNA probe	0
218269_at10	GAGTCAAATCGCTATTGTTGTTTTA	218269_at	NA	NA	NA	NA	NA	NA	Affymetrix	NA	NA	0	0	NA	NA	NA	NA	11	mRNA	RNASEN	0	0	0	32	NA	Excluded	mRNA probe	0
218269_at11	AACTTGACTTTGGTGAATGTGCATT	218269_at	NA	NA	NA	NA	NA	NA	Affymetrix	NA	NA	0	0	NA	NA	NA	NA	11	mRNA	RNASEN	0	0	0	36	NA	Excluded	mRNA probe	0
218269_at1	AAGAGCCAGACATTCCTCTGTACAA	218269_at	NA	NA	NA	NA	NA	NA	Affymetrix	NA	NA	0	0	NA	NA	NA	NA	11	mRNA	RNASEN	0	0	0	44	NA	Excluded	mRNA probe	0
218269_at2	TCCTCTGTACAAGACTCTGCAGACA	218269_at	NA	NA	NA	NA	NA	NA	Affymetrix	NA	NA	0	0	NA	NA	NA	NA	11	mRNA	RNASEN	0	0	0	48	NA	Excluded	mRNA probe	0
218269_at3	ATTTTCCCCAGATGGCCCATCAGAA	218269_at	NA	NA	NA	NA	NA	NA	Affymetrix	NA	NA	0	0	NA	NA	NA	NA	11	mRNA	RNASEN	0	0	0	48	NA	Excluded	mRNA probe	0
218269_at4	GCCCATCAGAAGCGGTTCATCGAAC	218269_at	NA	NA	NA	NA	NA	NA	Affymetrix	NA	NA	0	0	NA	NA	NA	NA	11	mRNA	RNASEN	0	0	0	56	NA	Excluded	mRNA probe	0
218269_at5	AGGAGGGCATGCAAGTGTGGAGTAT	218269_at	NA	NA	NA	NA	NA	NA	Affymetrix	NA	NA	0	0	NA	NA	NA	NA	11	mRNA	RNASEN	0	0	0	52	NA	Excluded	mRNA probe	0
218269_at6	GTGTGGAGTATTTACTTGCTCAGTA	218269_at	NA	NA	NA	NA	NA	NA	Affymetrix	NA	NA	0	0	NA	NA	NA	NA	11	mRNA	RNASEN	0	0	0	40	NA	Excluded	mRNA probe	0
218269_at7	GACTGTTGTCTATTGAGACCTAGCC	218269_at	NA	NA	NA	NA	NA	NA	Affymetrix	NA	NA	0	0	NA	NA	NA	NA	11	mRNA	RNASEN	0	0	0	48	NA	Excluded	mRNA probe	0
218269_at8	TGAGACCTAGCCTAGTTTTCCTGCA	218269_at	NA	NA	NA	NA	NA	NA	Affymetrix	NA	NA	0	0	NA	NA	NA	NA	11	mRNA	RNASEN	0	0	0	48	NA	Excluded	mRNA probe	0
218269_at9	AGCCTAGTTTTCCTGCAGACAATGA	218269_at	NA	NA	NA	NA	NA	NA	Affymetrix	NA	NA	0	0	NA	NA	NA	NA	11	mRNA	RNASEN	0	0	0	44	NA	Excluded	mRNA probe	0
218307_at10	TTGCCTCTTATCTTCGGGAAACCAG	218307_at	NA	NA	NA	NA	NA	NA	Affymetrix	NA	NA	0	0	NA	NA	NA	NA	11	mRNA	RSAD1	0	0	0	48	NA	Excluded	mRNA probe	0
218307_at11	TTGGGGTGGTAGGAGCCACACAGAC	218307_at	NA	NA	NA	NA	NA	NA	Affymetrix	NA	NA	0	0	NA	NA	NA	NA	11	mRNA	RSAD1	0	0	0	60	NA	Excluded	mRNA probe	0
218307_at1	ATCAGCAACTTGCAGGAGGCACAGA	218307_at	NA	NA	NA	NA	NA	NA	Affymetrix	NA	NA	0	0	NA	NA	NA	NA	11	mRNA	RSAD1	0	0	0	52	NA	Excluded	mRNA probe	0
218307_at2	AACTCCTGCTGATGGTCTCAGCTTC	218307_at	NA	NA	NA	NA	NA	NA	Affymetrix	NA	NA	0	0	NA	NA	NA	NA	11	mRNA	RSAD1	0	0	0	52	NA	Excluded	mRNA probe	0
218307_at3	ATGCTACAAAACCTCATGCCTACTG	218307_at	NA	NA	NA	NA	NA	NA	Affymetrix	NA	NA	0	0	NA	NA	NA	NA	11	mRNA	RSAD1	0	0	0	44	NA	Excluded	mRNA probe	0
218307_at4	GAAGTGCCTCTCATTAGTGGACTTT	218307_at	NA	NA	NA	NA	NA	NA	Affymetrix	NA	NA	0	0	NA	NA	NA	NA	11	mRNA	RSAD1	0	0	0	44	NA	Excluded	mRNA probe	0
218307_at5	AATATAGCTCTTAGGCTTCCAGCCT	218307_at	NA	NA	NA	NA	NA	NA	Affymetrix	NA	NA	0	0	NA	NA	NA	NA	11	mRNA	RSAD1	0	0	0	44	NA	Excluded	mRNA probe	0
218307_at6	GACTGATGTATGTTGGTGGATCCAT	218307_at	NA	NA	NA	NA	NA	NA	Affymetrix	NA	NA	0	0	NA	NA	NA	NA	11	mRNA	RSAD1	0	0	0	44	NA	Excluded	mRNA probe	0
218307_at7	CATGTATGTGTCCAGCACAGCGGCC	218307_at	NA	NA	NA	NA	NA	NA	Affymetrix	NA	NA	0	0	NA	NA	NA	NA	11	mRNA	RSAD1	0	0	0	60	NA	Excluded	mRNA probe	0
218307_at8	GCCTGCTGGACTCTGAGAACTGGGA	218307_at	NA	NA	NA	NA	NA	NA	Affymetrix	NA	NA	0	0	NA	NA	NA	NA	11	mRNA	RSAD1	0	0	0	60	NA	Excluded	mRNA probe	0
218307_at9	AGATCAGAGCAAGCCTTGCCTCTTA	218307_at	NA	NA	NA	NA	NA	NA	Affymetrix	NA	NA	0	0	NA	NA	NA	NA	11	mRNA	RSAD1	0	0	0	48	NA	Excluded	mRNA probe	0
218355_at10	GAATGAGGTTGTGATCTTTCCTGTC	218355_at	NA	NA	NA	NA	NA	NA	Affymetrix	NA	NA	0	0	NA	NA	NA	NA	11	mRNA	KIF4A	0	0	0	44	NA	Excluded	mRNA probe	0
218355_at11	TAGTACTCTTGATTGTCTGCCATGT	218355_at	NA	NA	NA	NA	NA	NA	Affymetrix	NA	NA	0	0	NA	NA	NA	NA	11	mRNA	KIF4A	0	0	0	40	NA	Excluded	mRNA probe	0
218355_at1	TTTGTTGGATGTGGGCCTTAGCCTC	218355_at	NA	NA	NA	NA	NA	NA	Affymetrix	NA	NA	0	0	NA	NA	NA	NA	11	mRNA	KIF4A	0	0	0	52	NA	Excluded	mRNA probe	0
218355_at2	CAGACTACTACTCTATGTTCTCCAG	218355_at	NA	NA	NA	NA	NA	NA	Affymetrix	NA	NA	0	0	NA	NA	NA	NA	11	mRNA	KIF4A	0	0	0	44	NA	Excluded	mRNA probe	0
218355_at3	GAACCAACTGACTTTCCTATTGACT	218355_at	NA	NA	NA	NA	NA	NA	Affymetrix	NA	NA	0	0	NA	NA	NA	NA	11	mRNA	KIF4A	0	0	0	40	NA	Excluded	mRNA probe	0
218355_at4	GACTCATCAGGAACCAGTCCTCAGT	218355_at	NA	NA	NA	NA	NA	NA	Affymetrix	NA	NA	0	0	NA	NA	NA	NA	11	mRNA	KIF4A	0	0	0	52	NA	Excluded	mRNA probe	1
218355_at5	CAGTCCTCAGTCTGGTCAAGTTGTT	218355_at	NA	NA	NA	NA	NA	NA	Affymetrix	NA	NA	0	0	NA	NA	NA	NA	11	mRNA	KIF4A	0	0	0	48	NA	Excluded	mRNA probe	0
218355_at6	TTGTGAGCAGTTCAGGCTATCTCCT	218355_at	NA	NA	NA	NA	NA	NA	Affymetrix	NA	NA	0	0	NA	NA	NA	NA	11	mRNA	KIF4A	0	0	0	48	NA	Excluded	mRNA probe	1
218355_at7	TATCTTTTGGTTGTCTCTGCTTAAT	218355_at	NA	NA	NA	NA	NA	NA	Affymetrix	NA	NA	0	0	NA	NA	NA	NA	11	mRNA	KIF4A	0	0	0	32	NA	Excluded	mRNA probe	1
218355_at8	GGAGGAGCCTGGCCTAGGATGGAGG	218355_at	NA	NA	NA	NA	NA	NA	Affymetrix	NA	NA	0	0	NA	NA	NA	NA	11	mRNA	KIF4A	0	0	0	68	NA	Excluded	mRNA probe	1
218355_at9	AGGCCTGGCTTAGATCTTTCATTCC	218355_at	NA	NA	NA	NA	NA	NA	Affymetrix	NA	NA	0	0	NA	NA	NA	NA	11	mRNA	KIF4A	0	0	0	48	NA	Excluded	mRNA probe	0
218542_at10	GCCCTCTCATTTGATTGACAGTATT	218542_at	NA	NA	NA	NA	NA	NA	Affymetrix	NA	NA	0	0	NA	NA	NA	NA	11	mRNA	C10orf3	0	0	0	40	NA	Excluded	mRNA probe	0
218542_at11	AGGTTTTCTAACATGCTTACCACTG	218542_at	NA	NA	NA	NA	NA	NA	Affymetrix	NA	NA	0	0	NA	NA	NA	NA	11	mRNA	C10orf3	0	0	0	40	NA	Excluded	mRNA probe	0
218542_at1	AAGGATCTTAACTGTGTTCGCATTT	218542_at	NA	NA	NA	NA	NA	NA	Affymetrix	NA	NA	0	0	NA	NA	NA	NA	11	mRNA	C10orf3	0	0	0	36	NA	Excluded	mRNA probe	0
218542_at2	GTTCGCATTTTTTATCCAAGCACTT	218542_at	NA	NA	NA	NA	NA	NA	Affymetrix	NA	NA	0	0	NA	NA	NA	NA	11	mRNA	C10orf3	0	0	0	36	NA	Excluded	mRNA probe	0
218542_at3	AATCCTAATTTTGATGTCCATTGTT	218542_at	NA	NA	NA	NA	NA	NA	Affymetrix	NA	NA	0	0	NA	NA	NA	NA	11	mRNA	C10orf3	0	0	0	28	NA	Excluded	mRNA probe	0
218542_at4	GTTGGGGATTTTCTTGATCTTTATT	218542_at	NA	NA	NA	NA	NA	NA	Affymetrix	NA	NA	0	0	NA	NA	NA	NA	11	mRNA	C10orf3	0	0	0	32	NA	Excluded	mRNA probe	0
218542_at5	TATTGCTGCTTACCATTGAAACTTA	218542_at	NA	NA	NA	NA	NA	NA	Affymetrix	NA	NA	0	0	NA	NA	NA	NA	11	mRNA	C10orf3	0	0	0	32	NA	Excluded	mRNA probe	0
218542_at6	TGAAACTTAACCCAGCTGTGTTCCC	218542_at	NA	NA	NA	NA	NA	NA	Affymetrix	NA	NA	0	0	NA	NA	NA	NA	11	mRNA	C10orf3	0	0	0	48	NA	Excluded	mRNA probe	0
218542_at7	AACTCTGTTCTGCGCACGAAACAGT	218542_at	NA	NA	NA	NA	NA	NA	Affymetrix	NA	NA	0	0	NA	NA	NA	NA	11	mRNA	C10orf3	0	0	0	48	NA	Excluded	mRNA probe	0
218542_at8	TTAAGTGGCCACACACAATGTTTTC	218542_at	NA	NA	NA	NA	NA	NA	Affymetrix	NA	NA	0	0	NA	NA	NA	NA	11	mRNA	C10orf3	0	0	0	40	NA	Excluded	mRNA probe	0
218542_at9	GTTTTCTCTTATGTTATCTGGCAGT	218542_at	NA	NA	NA	NA	NA	NA	Affymetrix	NA	NA	0	0	NA	NA	NA	NA	11	mRNA	C10orf3	0	0	0	36	NA	Excluded	mRNA probe	0
218755_at10	CACTAGCTTTTTTCTCACTTTTGTA	218755_at	NA	NA	NA	NA	NA	NA	Affymetrix	NA	NA	0	0	NA	NA	NA	NA	11	mRNA	KIF20A	0	0	0	32	NA	Excluded	mRNA probe	0
218755_at11	AACCACCTATGTAATCTCATGTTGT	218755_at	NA	NA	NA	NA	NA	NA	Affymetrix	NA	NA	0	0	NA	NA	NA	NA	11	mRNA	KIF20A	0	0	0	36	NA	Excluded	mRNA probe	0
218755_at1	GGTGCTAGTGAAACTGGACCTTCGG	218755_at	NA	NA	NA	NA	NA	NA	Affymetrix	NA	NA	0	0	NA	NA	NA	NA	11	mRNA	KIF20A	0	0	0	56	NA	Excluded	mRNA probe	0
218755_at2	CATACTGTGTTGAAACTCCAAGGCC	218755_at	NA	NA	NA	NA	NA	NA	Affymetrix	NA	NA	0	0	NA	NA	NA	NA	11	mRNA	KIF20A	0	0	0	48	NA	Excluded	mRNA probe	0
218755_at3	GGCCAGGTTTCTGCCAAAAAGCGCC	218755_at	NA	NA	NA	NA	NA	NA	Affymetrix	NA	NA	0	0	NA	NA	NA	NA	11	mRNA	KIF20A	0	0	0	60	NA	Excluded	mRNA probe	0
218755_at4	CAAAAAGCGCCTTGGTACCAACCAG	218755_at	NA	NA	NA	NA	NA	NA	Affymetrix	NA	NA	0	0	NA	NA	NA	NA	11	mRNA	KIF20A	0	0	0	52	NA	Excluded	mRNA probe	0
218755_at5	AAAGCTCAACAGACTGCAGCCCTTA	218755_at	NA	NA	NA	NA	NA	NA	Affymetrix	NA	NA	0	0	NA	NA	NA	NA	11	mRNA	KIF20A	0	0	0	48	NA	Excluded	mRNA probe	0
218755_at6	TTCCCCTTTACTCAAATCTGGGCCT	218755_at	NA	NA	NA	NA	NA	NA	Affymetrix	NA	NA	0	0	NA	NA	NA	NA	11	mRNA	KIF20A	0	0	0	48	NA	Excluded	mRNA probe	0
218755_at7	AGAAGAGCAGTCATGGCCCTGAGGT	218755_at	NA	NA	NA	NA	NA	NA	Affymetrix	NA	NA	0	0	NA	NA	NA	NA	11	mRNA	KIF20A	0	0	0	56	NA	Excluded	mRNA probe	0
218755_at8	GGTCTCTTTTATGCTTTACCATATA	218755_at	NA	NA	NA	NA	NA	NA	Affymetrix	NA	NA	0	0	NA	NA	NA	NA	11	mRNA	KIF20A	0	0	0	32	NA	Excluded	mRNA probe	0
218755_at9	GATGCAATACTCAGACACTAGCTTT	218755_at	NA	NA	NA	NA	NA	NA	Affymetrix	NA	NA	0	0	NA	NA	NA	NA	11	mRNA	KIF20A	0	0	0	40	NA	Excluded	mRNA probe	0
219148_at10	TGCTCATGCTGACTTAAAACACTAG	219148_at	NA	NA	NA	NA	NA	NA	Affymetrix	NA	NA	0	0	NA	NA	NA	NA	11	mRNA	PBK	0	0	0	40	NA	Excluded	mRNA probe	0
219148_at11	GGATCTACTGACATTAGCACTTTGT	219148_at	NA	NA	NA	NA	NA	NA	Affymetrix	NA	NA	0	0	NA	NA	NA	NA	11	mRNA	PBK	0	0	0	40	NA	Excluded	mRNA probe	0
219148_at1	AGCATACTATGCAGCGTTGGGAACT	219148_at	NA	NA	NA	NA	NA	NA	Affymetrix	NA	NA	0	0	NA	NA	NA	NA	11	mRNA	PBK	0	0	0	48	NA	Excluded	mRNA probe	0
219148_at2	CAGCGTTGGGAACTAGGCCACCTAT	219148_at	NA	NA	NA	NA	NA	NA	Affymetrix	NA	NA	0	0	NA	NA	NA	NA	11	mRNA	PBK	0	0	0	56	NA	Excluded	mRNA probe	0
219148_at3	TGAACTCTTCTCTGTATGCACTAAT	219148_at	NA	NA	NA	NA	NA	NA	Affymetrix	NA	NA	0	0	NA	NA	NA	NA	11	mRNA	PBK	0	0	0	36	NA	Excluded	mRNA probe	0
219148_at4	AGACCCTAAAGATCGTCCTTCTGCT	219148_at	NA	NA	NA	NA	NA	NA	Affymetrix	NA	NA	0	0	NA	NA	NA	NA	11	mRNA	PBK	0	0	0	48	NA	Excluded	mRNA probe	0
219148_at5	ATGTCTAGTGATCATCTCAGCTGAA	219148_at	NA	NA	NA	NA	NA	NA	Affymetrix	NA	NA	0	0	NA	NA	NA	NA	11	mRNA	PBK	0	0	0	40	NA	Excluded	mRNA probe	0
219148_at6	GTGTGGCTTGCGTAAATAACTGTTT	219148_at	NA	NA	NA	NA	NA	NA	Affymetrix	NA	NA	0	0	NA	NA	NA	NA	11	mRNA	PBK	0	0	0	40	NA	Excluded	mRNA probe	0
219148_at7	GAGGACCATAGTTTCTTGTTAACAT	219148_at	NA	NA	NA	NA	NA	NA	Affymetrix	NA	NA	0	0	NA	NA	NA	NA	11	mRNA	PBK	0	0	0	36	NA	Excluded	mRNA probe	0
219148_at8	AAGCACTTGGAATTGTACTGGGTTT	219148_at	NA	NA	NA	NA	NA	NA	Affymetrix	NA	NA	0	0	NA	NA	NA	NA	11	mRNA	PBK	0	0	0	40	NA	Excluded	mRNA probe	0
219148_at9	GTACTTTGATACTGCTCATGCTGAC	219148_at	NA	NA	NA	NA	NA	NA	Affymetrix	NA	NA	0	0	NA	NA	NA	NA	11	mRNA	PBK	0	0	0	44	NA	Excluded	mRNA probe	0
219619_at10	AAATCACCCTTGCATACAAGTTTCT	219619_at	NA	NA	NA	NA	NA	NA	Affymetrix	NA	NA	0	0	NA	NA	NA	NA	11	mRNA	DIRAS2	0	0	0	36	NA	Excluded	mRNA probe	0
219619_at11	AGTTTCTAGTTGCCAGTGATGTTCT	219619_at	NA	NA	NA	NA	NA	NA	Affymetrix	NA	NA	0	0	NA	NA	NA	NA	11	mRNA	DIRAS2	0	0	0	40	NA	Excluded	mRNA probe	0
219619_at1	AAGCTAGTATATTTGTTTCACTGTT	219619_at	NA	NA	NA	NA	NA	NA	Affymetrix	NA	NA	0	0	NA	NA	NA	NA	11	mRNA	DIRAS2	0	0	0	28	NA	Excluded	mRNA probe	0
219619_at2	GAAATGCTCATTCTTTGTAGAACAA	219619_at	NA	NA	NA	NA	NA	NA	Affymetrix	NA	NA	0	0	NA	NA	NA	NA	11	mRNA	DIRAS2	0	0	0	32	NA	Excluded	mRNA probe	0
219619_at3	TGTGTTGCTTCTACATAAGTTCTCT	219619_at	NA	NA	NA	NA	NA	NA	Affymetrix	NA	NA	0	0	NA	NA	NA	NA	11	mRNA	DIRAS2	0	0	0	36	NA	Excluded	mRNA probe	0
219619_at4	TAAGTTCTCTGGAAATATCTACAAC	219619_at	NA	NA	NA	NA	NA	NA	Affymetrix	NA	NA	0	0	NA	NA	NA	NA	11	mRNA	DIRAS2	0	0	0	32	NA	Excluded	mRNA probe	0
219619_at5	GACACATCCTGGAATTCATACCCCA	219619_at	NA	NA	NA	NA	NA	NA	Affymetrix	NA	NA	0	0	NA	NA	NA	NA	11	mRNA	DIRAS2	0	0	0	48	NA	Excluded	mRNA probe	0
219619_at6	GGAATTCATACCCCACAAGGACAGT	219619_at	NA	NA	NA	NA	NA	NA	Affymetrix	NA	NA	0	0	NA	NA	NA	NA	11	mRNA	DIRAS2	0	0	0	48	NA	Excluded	mRNA probe	0
219619_at7	GCAGAGCATGACTTTTATATGTGTG	219619_at	NA	NA	NA	NA	NA	NA	Affymetrix	NA	NA	0	0	NA	NA	NA	NA	11	mRNA	DIRAS2	0	0	0	40	NA	Excluded	mRNA probe	0
219619_at8	TATTGTTACAAGTCTATTCTCTATT	219619_at	NA	NA	NA	NA	NA	NA	Affymetrix	NA	NA	0	0	NA	NA	NA	NA	11	mRNA	DIRAS2	0	0	0	24	NA	Excluded	mRNA probe	0
219619_at9	ATATTTTATTTACTCTGCGGTTATA	219619_at	NA	NA	NA	NA	NA	NA	Affymetrix	NA	NA	0	0	NA	NA	NA	NA	11	mRNA	DIRAS2	0	0	0	24	NA	Excluded	mRNA probe	0
219823_at10	TTGCTGTACTGGGTACTTCCTTTCC	219823_at	NA	NA	NA	NA	NA	NA	Affymetrix	NA	NA	0	0	NA	NA	NA	NA	11	mRNA	LIN28	0	0	0	48	NA	Excluded	mRNA probe	1
219823_at11	TTTAACACAAGCTGACTCTTCCCTT	219823_at	NA	NA	NA	NA	NA	NA	Affymetrix	NA	NA	0	0	NA	NA	NA	NA	11	mRNA	LIN28	0	0	0	40	NA	Excluded	mRNA probe	0
219823_at1	CACACTACTGTATTTTGGATGGATC	219823_at	NA	NA	NA	NA	NA	NA	Affymetrix	NA	NA	0	0	NA	NA	NA	NA	11	mRNA	LIN28	0	0	0	40	NA	Excluded	mRNA probe	1
219823_at2	GATGGATCAAACCTCCTTAATTTTA	219823_at	NA	NA	NA	NA	NA	NA	Affymetrix	NA	NA	0	0	NA	NA	NA	NA	11	mRNA	LIN28	0	0	0	32	NA	Excluded	mRNA probe	0
219823_at3	AGATGCAATTGGGGGCCTTCCATGT	219823_at	NA	NA	NA	NA	NA	NA	Affymetrix	NA	NA	0	0	NA	NA	NA	NA	11	mRNA	LIN28	0	0	0	52	NA	Excluded	mRNA probe	1
219823_at4	GTATATCCAAGTCACTCAGGAACTT	219823_at	NA	NA	NA	NA	NA	NA	Affymetrix	NA	NA	0	0	NA	NA	NA	NA	11	mRNA	LIN28	0	0	0	40	NA	Excluded	mRNA probe	1
219823_at5	TCAGGAACTTTTATGCAGGTGCTAG	219823_at	NA	NA	NA	NA	NA	NA	Affymetrix	NA	NA	0	0	NA	NA	NA	NA	11	mRNA	LIN28	0	0	0	44	NA	Excluded	mRNA probe	0
219823_at6	GCAGGTGCTAGAAACTTTATGTCAA	219823_at	NA	NA	NA	NA	NA	NA	Affymetrix	NA	NA	0	0	NA	NA	NA	NA	11	mRNA	LIN28	0	0	0	40	NA	Excluded	mRNA probe	0
219823_at7	GAATGTAACTCCATGTTTACTGCTA	219823_at	NA	NA	NA	NA	NA	NA	Affymetrix	NA	NA	0	0	NA	NA	NA	NA	11	mRNA	LIN28	0	0	0	36	NA	Excluded	mRNA probe	1
219823_at8	GGTGACCCCATCACTGGGGTGTGTT	219823_at	NA	NA	NA	NA	NA	NA	Affymetrix	NA	NA	0	0	NA	NA	NA	NA	11	mRNA	LIN28	0	0	0	60	NA	Excluded	mRNA probe	1
219823_at9	GATGGTTGATTTTGCTGTACTGGGT	219823_at	NA	NA	NA	NA	NA	NA	Affymetrix	NA	NA	0	0	NA	NA	NA	NA	11	mRNA	LIN28	0	0	0	44	NA	Excluded	mRNA probe	1
219896_at10	AGCCGCAAGCACGGCACGGAGACGC	219896_at	NA	NA	NA	NA	NA	NA	Affymetrix	NA	NA	0	0	NA	NA	NA	NA	11	mRNA	DRD1IP	0	0	0	72	NA	Excluded	mRNA probe	0
219896_at11	AAGCCGTCGGCCAAGGCGGAGAAGG	219896_at	NA	NA	NA	NA	NA	NA	Affymetrix	NA	NA	0	0	NA	NA	NA	NA	11	mRNA	DRD1IP	0	0	0	68	NA	Excluded	mRNA probe	0
219896_at1	TGATCATGTACAAGGCCATCTGGTA	219896_at	NA	NA	NA	NA	NA	NA	Affymetrix	NA	NA	0	0	NA	NA	NA	NA	11	mRNA	DRD1IP	0	1	0	44	NA	Excluded	mRNA probe	0
219896_at2	GTACAAGGCCATCTGGTACGACCAG	219896_at	NA	NA	NA	NA	NA	NA	Affymetrix	NA	NA	0	0	NA	NA	NA	NA	11	mRNA	DRD1IP	0	0	0	56	NA	Excluded	mRNA probe	0
219896_at3	ATCTGGTACGACCAGTTCACCTGCC	219896_at	NA	NA	NA	NA	NA	NA	Affymetrix	NA	NA	0	0	NA	NA	NA	NA	11	mRNA	DRD1IP	0	0	0	56	NA	Excluded	mRNA probe	0
219896_at4	TTCCTGCTGCGGCACAAGATCTGCA	219896_at	NA	NA	NA	NA	NA	NA	Affymetrix	NA	NA	0	0	NA	NA	NA	NA	11	mRNA	DRD1IP	0	0	0	56	NA	Excluded	mRNA probe	0
219896_at5	TGCTGCGGCACAAGATCTGCACGCC	219896_at	NA	NA	NA	NA	NA	NA	Affymetrix	NA	NA	0	0	NA	NA	NA	NA	11	mRNA	DRD1IP	0	0	0	64	NA	Excluded	mRNA probe	0
219896_at6	GCGGCACAAGATCTGCACGCCGCTG	219896_at	NA	NA	NA	NA	NA	NA	Affymetrix	NA	NA	0	0	NA	NA	NA	NA	11	mRNA	DRD1IP	0	0	0	68	NA	Excluded	mRNA probe	0
219896_at7	GACCCTGGAGATGTACTACACGGAG	219896_at	NA	NA	NA	NA	NA	NA	Affymetrix	NA	NA	0	0	NA	NA	NA	NA	11	mRNA	DRD1IP	0	0	0	56	NA	Excluded	mRNA probe	0
219896_at8	ACTACACGGAGATGGACCCCGAGCG	219896_at	NA	NA	NA	NA	NA	NA	Affymetrix	NA	NA	0	0	NA	NA	NA	NA	11	mRNA	DRD1IP	0	0	0	64	NA	Excluded	mRNA probe	0
219896_at9	CTGAGCCGCAAGCACGGCACGGAGA	219896_at	NA	NA	NA	NA	NA	NA	Affymetrix	NA	NA	0	0	NA	NA	NA	NA	11	mRNA	DRD1IP	0	0	0	68	NA	Excluded	mRNA probe	0
220322_at10	TTTGCTTTATTCCCTCTTGGGATGA	220322_at	NA	NA	NA	NA	NA	NA	Affymetrix	NA	NA	0	0	NA	NA	NA	NA	11	mRNA	IL1F9	0	0	0	40	NA	Excluded	mRNA probe	0
220322_at11	ATCATCCAGTCTTTATATGTTGCCA	220322_at	NA	NA	NA	NA	NA	NA	Affymetrix	NA	NA	0	0	NA	NA	NA	NA	11	mRNA	IL1F9	0	0	0	36	NA	Excluded	mRNA probe	0
220322_at1	GAACTCAGCCTAGAGGTGGCAGCTT	220322_at	NA	NA	NA	NA	NA	NA	Affymetrix	NA	NA	0	0	NA	NA	NA	NA	11	mRNA	IL1F9	0	0	0	56	NA	Excluded	mRNA probe	0
220322_at2	TAAAGTTTCTGGTTCCCAATGTGTT	220322_at	NA	NA	NA	NA	NA	NA	Affymetrix	NA	NA	0	0	NA	NA	NA	NA	11	mRNA	IL1F9	0	0	0	36	NA	Excluded	mRNA probe	0
220322_at3	TAGTGTCATTTTCACGCTGGTGCTG	220322_at	NA	NA	NA	NA	NA	NA	Affymetrix	NA	NA	0	0	NA	NA	NA	NA	11	mRNA	IL1F9	0	0	0	48	NA	Excluded	mRNA probe	0
220322_at4	GTGGTATAAGGCTGTCCTCTCAAGC	220322_at	NA	NA	NA	NA	NA	NA	Affymetrix	NA	NA	0	0	NA	NA	NA	NA	11	mRNA	IL1F9	0	0	0	52	NA	Excluded	mRNA probe	0
220322_at5	TCAAGCTGGTGCTGTGTAGGCCACA	220322_at	NA	NA	NA	NA	NA	NA	Affymetrix	NA	NA	0	0	NA	NA	NA	NA	11	mRNA	IL1F9	0	0	0	56	NA	Excluded	mRNA probe	0
220322_at6	AGGCCACAAGGCATCTGCATGAGTG	220322_at	NA	NA	NA	NA	NA	NA	Affymetrix	NA	NA	0	0	NA	NA	NA	NA	11	mRNA	IL1F9	0	0	0	56	NA	Excluded	mRNA probe	0
220322_at7	AAACACTGAGCTTTCTTCTAGGGGT	220322_at	NA	NA	NA	NA	NA	NA	Affymetrix	NA	NA	0	0	NA	NA	NA	NA	11	mRNA	IL1F9	0	0	0	44	NA	Excluded	mRNA probe	0
220322_at8	AAGATGCTTCAGAGCTCATGCGCGT	220322_at	NA	NA	NA	NA	NA	NA	Affymetrix	NA	NA	0	0	NA	NA	NA	NA	11	mRNA	IL1F9	0	0	0	52	NA	Excluded	mRNA probe	0
220322_at9	GCGTTACCCACGATGGCATGACTAG	220322_at	NA	NA	NA	NA	NA	NA	Affymetrix	NA	NA	0	0	NA	NA	NA	NA	11	mRNA	IL1F9	0	0	0	56	NA	Excluded	mRNA probe	0
221066_at10	CACTACCAAGCCGGAGCACGAGGAT	221066_at	NA	NA	NA	NA	NA	NA	Affymetrix	NA	NA	0	0	NA	NA	NA	NA	11	mRNA	RLN3R1	0	0	0	60	NA	Excluded	mRNA probe	0
221066_at11	CAAGCCGGAGCACGAGGATCAGGGG	221066_at	NA	NA	NA	NA	NA	NA	Affymetrix	NA	NA	0	0	NA	NA	NA	NA	11	mRNA	RLN3R1	0	0	0	68	NA	Excluded	mRNA probe	0
221066_at1	CCCGGAGACTGTCGAAGGTCACCAA	221066_at	NA	NA	NA	NA	NA	NA	Affymetrix	NA	NA	0	0	NA	NA	NA	NA	11	mRNA	RLN3R1	0	0	0	60	NA	Excluded	mRNA probe	0
221066_at2	CCAAATCAGTGACCATCGTTGTCCT	221066_at	NA	NA	NA	NA	NA	NA	Affymetrix	NA	NA	0	0	NA	NA	NA	NA	11	mRNA	RLN3R1	0	0	0	48	NA	Excluded	mRNA probe	0
221066_at3	TCCTCATCAAGTTCAACGCGGTGCC	221066_at	NA	NA	NA	NA	NA	NA	Affymetrix	NA	NA	0	0	NA	NA	NA	NA	11	mRNA	RLN3R1	0	0	0	56	NA	Excluded	mRNA probe	0
221066_at4	TGCCCTTCAGCCAGGAGTATTTCCT	221066_at	NA	NA	NA	NA	NA	NA	Affymetrix	NA	NA	0	0	NA	NA	NA	NA	11	mRNA	RLN3R1	0	0	0	52	NA	Excluded	mRNA probe	0
221066_at5	GGAGTATTTCCTGTGCCAGGTATAC	221066_at	NA	NA	NA	NA	NA	NA	Affymetrix	NA	NA	0	0	NA	NA	NA	NA	11	mRNA	RLN3R1	0	0	0	48	NA	Excluded	mRNA probe	0
221066_at6	TGCCAGGTATACGCGTTCCCTGTGA	221066_at	NA	NA	NA	NA	NA	NA	Affymetrix	NA	NA	0	0	NA	NA	NA	NA	11	mRNA	RLN3R1	0	0	0	56	NA	Excluded	mRNA probe	0
221066_at7	TATACGCGTTCCCTGTGAGCGTGTG	221066_at	NA	NA	NA	NA	NA	NA	Affymetrix	NA	NA	0	0	NA	NA	NA	NA	11	mRNA	RLN3R1	0	0	0	56	NA	Excluded	mRNA probe	0
221066_at8	AGTTCCGCAAGGCGCTCAAGAGCCT	221066_at	NA	NA	NA	NA	NA	NA	Affymetrix	NA	NA	0	0	NA	NA	NA	NA	11	mRNA	RLN3R1	0	0	0	60	NA	Excluded	mRNA probe	0
221066_at9	CCGCAAGGCGCTCAAGAGCCTGCTG	221066_at	NA	NA	NA	NA	NA	NA	Affymetrix	NA	NA	0	0	NA	NA	NA	NA	11	mRNA	RLN3R1	0	0	0	68	NA	Excluded	mRNA probe	0
221236_s_at10	AAGGACAGAGTCCTGGGTGGGGCAG	221236_s_at	NA	NA	NA	NA	NA	NA	Affymetrix	NA	NA	0	0	NA	NA	NA	NA	11	mRNA	STMN4	0	0	0	64	NA	Excluded	mRNA probe	0
221236_s_at11	GAGTACCAGTGGTGTTGCTTCCACC	221236_s_at	NA	NA	NA	NA	NA	NA	Affymetrix	NA	NA	0	0	NA	NA	NA	NA	11	mRNA	STMN4	0	0	0	56	NA	Excluded	mRNA probe	0
221236_s_at1	GAGGCCTCCAGGTAAAGCCTAGAGG	221236_s_at	NA	NA	NA	NA	NA	NA	Affymetrix	NA	NA	0	0	NA	NA	NA	NA	11	mRNA	STMN4	0	0	0	60	NA	Excluded	mRNA probe	0
221236_s_at2	GCCAAAGAACTTTCCAGGTCAGCCG	221236_s_at	NA	NA	NA	NA	NA	NA	Affymetrix	NA	NA	0	0	NA	NA	NA	NA	11	mRNA	STMN4	0	0	0	56	NA	Excluded	mRNA probe	0
221236_s_at3	CTCTGCTTTTGGTGTTTGTACATGT	221236_s_at	NA	NA	NA	NA	NA	NA	Affymetrix	NA	NA	0	0	NA	NA	NA	NA	11	mRNA	STMN4	0	1	1	40	NA	Excluded	mRNA probe	0
221236_s_at4	AGTGAAGCCATCCTATTTGTTTCCG	221236_s_at	NA	NA	NA	NA	NA	NA	Affymetrix	NA	NA	0	0	NA	NA	NA	NA	11	mRNA	STMN4	0	0	0	44	NA	Excluded	mRNA probe	0
221236_s_at5	AACTCAAGGACATTGCAACCCTGCC	221236_s_at	NA	NA	NA	NA	NA	NA	Affymetrix	NA	NA	0	0	NA	NA	NA	NA	11	mRNA	STMN4	0	0	0	52	NA	Excluded	mRNA probe	0
221236_s_at6	CCCGGCGCAGATCTGATTTTCACAT	221236_s_at	NA	NA	NA	NA	NA	NA	Affymetrix	NA	NA	0	0	NA	NA	NA	NA	11	mRNA	STMN4	0	0	0	52	NA	Excluded	mRNA probe	0
221236_s_at7	TTTCACATCTCTACCTGGACATTGA	221236_s_at	NA	NA	NA	NA	NA	NA	Affymetrix	NA	NA	0	0	NA	NA	NA	NA	11	mRNA	STMN4	0	0	0	40	NA	Excluded	mRNA probe	0
221236_s_at8	ACATTGAGCCTCCAGGCACCATGTT	221236_s_at	NA	NA	NA	NA	NA	NA	Affymetrix	NA	NA	0	0	NA	NA	NA	NA	11	mRNA	STMN4	0	0	0	52	NA	Excluded	mRNA probe	0
221236_s_at9	CCAGGGCGGTAGAACTTCAGGGTGA	221236_s_at	NA	NA	NA	NA	NA	NA	Affymetrix	NA	NA	0	0	NA	NA	NA	NA	11	mRNA	STMN4	0	0	0	60	NA	Excluded	mRNA probe	0
221315_s_at10	CGAAGAGAACGGCCACAACACCTAC	221315_s_at	NA	NA	NA	NA	NA	NA	Affymetrix	NA	NA	0	0	NA	NA	NA	NA	11	mRNA	FGF22	0	0	0	56	NA	Excluded	mRNA probe	0
221315_s_at11	CTGGCGCTGGACAGGAGGGGGGGGC	221315_s_at	NA	NA	NA	NA	NA	NA	Affymetrix	NA	NA	0	0	NA	NA	NA	NA	11	mRNA	FGF22	0	0	0	80	NA	Excluded	mRNA probe	0
221315_s_at1	TGGGCGTCGTGGTCATCAAAGCAGT	221315_s_at	NA	NA	NA	NA	NA	NA	Affymetrix	NA	NA	0	0	NA	NA	NA	NA	11	mRNA	FGF22	0	0	0	56	NA	Excluded	mRNA probe	0
221315_s_at2	GCGTCGTGGTCATCAAAGCAGTGTC	221315_s_at	NA	NA	NA	NA	NA	NA	Affymetrix	NA	NA	0	0	NA	NA	NA	NA	11	mRNA	FGF22	0	0	0	56	NA	Excluded	mRNA probe	0
221315_s_at3	CGTGGTCATCAAAGCAGTGTCCTCA	221315_s_at	NA	NA	NA	NA	NA	NA	Affymetrix	NA	NA	0	0	NA	NA	NA	NA	11	mRNA	FGF22	0	0	0	52	NA	Excluded	mRNA probe	0
221315_s_at4	GTCATCAAAGCAGTGTCCTCAGGCT	221315_s_at	NA	NA	NA	NA	NA	NA	Affymetrix	NA	NA	0	0	NA	NA	NA	NA	11	mRNA	FGF22	0	0	0	52	NA	Excluded	mRNA probe	0
221315_s_at5	CCTCAGGCTTCTACGTGGCCATGAA	221315_s_at	NA	NA	NA	NA	NA	NA	Affymetrix	NA	NA	0	0	NA	NA	NA	NA	11	mRNA	FGF22	0	0	0	56	NA	Excluded	mRNA probe	0
221315_s_at6	ACTCTACACCGTGGACTGCAGGTTC	221315_s_at	NA	NA	NA	NA	NA	NA	Affymetrix	NA	NA	0	0	NA	NA	NA	NA	11	mRNA	FGF22	0	0	0	56	NA	Excluded	mRNA probe	0
221315_s_at7	TACACCGTGGACTGCAGGTTCCGGG	221315_s_at	NA	NA	NA	NA	NA	NA	Affymetrix	NA	NA	0	0	NA	NA	NA	NA	11	mRNA	FGF22	0	0	0	64	NA	Excluded	mRNA probe	0
221315_s_at8	GTTCCGGGAGCGCATCGAAGAGAAC	221315_s_at	NA	NA	NA	NA	NA	NA	Affymetrix	NA	NA	0	0	NA	NA	NA	NA	11	mRNA	FGF22	0	0	0	60	NA	Excluded	mRNA probe	0
221315_s_at9	GGAGCGCATCGAAGAGAACGGCCAC	221315_s_at	NA	NA	NA	NA	NA	NA	Affymetrix	NA	NA	0	0	NA	NA	NA	NA	11	mRNA	FGF22	0	0	0	64	NA	Excluded	mRNA probe	0
221336_at10	GAGCATCTTGCAGCCAGTGCAGGAG	221336_at	NA	NA	NA	NA	NA	NA	Affymetrix	NA	NA	0	0	NA	NA	NA	NA	11	mRNA	ATOH1	0	0	0	60	NA	Excluded	mRNA probe	0
221336_at11	CCCATTCCCATTACAGTGACTCGGA	221336_at	NA	NA	NA	NA	NA	NA	Affymetrix	NA	NA	0	0	NA	NA	NA	NA	11	mRNA	ATOH1	0	0	0	52	NA	Excluded	mRNA probe	0
221336_at1	TAGCAGCCAACGCCAGGGAGCGGCG	221336_at	NA	NA	NA	NA	NA	NA	Affymetrix	NA	NA	0	0	NA	NA	NA	NA	11	mRNA	ATOH1	0	0	0	72	NA	Excluded	mRNA probe	0
221336_at2	CTTCGACCAGCTGCGCAATGTTATC	221336_at	NA	NA	NA	NA	NA	NA	Affymetrix	NA	NA	0	0	NA	NA	NA	NA	11	mRNA	ATOH1	0	0	0	52	NA	Excluded	mRNA probe	0
221336_at3	CAATGTTATCCCGTCGTTCAACAAC	221336_at	NA	NA	NA	NA	NA	NA	Affymetrix	NA	NA	0	0	NA	NA	NA	NA	11	mRNA	ATOH1	0	0	0	44	NA	Excluded	mRNA probe	0
221336_at4	AAATATGAGACCCTGCAGATGGCCC	221336_at	NA	NA	NA	NA	NA	NA	Affymetrix	NA	NA	0	0	NA	NA	NA	NA	11	mRNA	ATOH1	0	0	1	52	NA	Excluded	mRNA probe	0
221336_at5	CCCAAATCTACATCAACGCCTTGTC	221336_at	NA	NA	NA	NA	NA	NA	Affymetrix	NA	NA	0	0	NA	NA	NA	NA	11	mRNA	ATOH1	0	0	0	48	NA	Excluded	mRNA probe	0
221336_at6	AACGCCCAGCGGAGGGGAACAGCCA	221336_at	NA	NA	NA	NA	NA	NA	Affymetrix	NA	NA	0	0	NA	NA	NA	NA	11	mRNA	ATOH1	0	0	0	68	NA	Excluded	mRNA probe	0
221336_at7	CGCGGCCTCCTATGAAGGGGGCGCG	221336_at	NA	NA	NA	NA	NA	NA	Affymetrix	NA	NA	0	0	NA	NA	NA	NA	11	mRNA	ATOH1	0	0	0	76	NA	Excluded	mRNA probe	0
221336_at8	CTCTGCACTTCTCGACTTTCGAGGA	221336_at	NA	NA	NA	NA	NA	NA	Affymetrix	NA	NA	0	0	NA	NA	NA	NA	11	mRNA	ATOH1	0	0	0	52	NA	Excluded	mRNA probe	0
221336_at9	ACAGCGCCCTGACAGCGATGATGGC	221336_at	NA	NA	NA	NA	NA	NA	Affymetrix	NA	NA	0	0	NA	NA	NA	NA	11	mRNA	ATOH1	0	0	0	64	NA	Excluded	mRNA probe	0
221340_at10	ACACCATCTGCTGTTCGTGGATTTC	221340_at	NA	NA	NA	NA	NA	NA	Affymetrix	NA	NA	0	0	NA	NA	NA	NA	11	mRNA	CDX4	0	0	0	48	NA	Excluded	mRNA probe	0
221340_at11	GATACAGCAGGTTATAGTCTCCGAA	221340_at	NA	NA	NA	NA	NA	NA	Affymetrix	NA	NA	0	0	NA	NA	NA	NA	11	mRNA	CDX4	0	0	0	44	NA	Excluded	mRNA probe	0
221340_at1	TATCCTGGGCCGTCTAGTACAATGG	221340_at	NA	NA	NA	NA	NA	NA	Affymetrix	NA	NA	0	0	NA	NA	NA	NA	11	mRNA	CDX4	0	0	0	52	NA	Excluded	mRNA probe	0
221340_at2	GGCACAGTGCCGGTGAACGACGTGA	221340_at	NA	NA	NA	NA	NA	NA	Affymetrix	NA	NA	0	0	NA	NA	NA	NA	11	mRNA	CDX4	0	0	0	64	NA	Excluded	mRNA probe	0
221340_at3	CTCGACCGACTACAGCAACTTGGGC	221340_at	NA	NA	NA	NA	NA	NA	Affymetrix	NA	NA	0	0	NA	NA	NA	NA	11	mRNA	CDX4	0	0	0	60	NA	Excluded	mRNA probe	0
221340_at4	TGGAACTAGCGGCAGCAGCCTACCA	221340_at	NA	NA	NA	NA	NA	NA	Affymetrix	NA	NA	0	0	NA	NA	NA	NA	11	mRNA	CDX4	0	0	0	60	NA	Excluded	mRNA probe	0
221340_at5	CAGCCCCTATGCATGGATGCGCAAG	221340_at	NA	NA	NA	NA	NA	NA	Affymetrix	NA	NA	0	0	NA	NA	NA	NA	11	mRNA	CDX4	0	0	0	60	NA	Excluded	mRNA probe	0
221340_at6	AGAGCTGGCAGTTAACCTGGGCCTT	221340_at	NA	NA	NA	NA	NA	NA	Affymetrix	NA	NA	0	0	NA	NA	NA	NA	11	mRNA	CDX4	0	1	1	56	NA	Excluded	mRNA probe	0
221340_at7	CTGGGCCTTTCCGAGAGACAGGTGA	221340_at	NA	NA	NA	NA	NA	NA	Affymetrix	NA	NA	0	0	NA	NA	NA	NA	11	mRNA	CDX4	0	0	0	60	NA	Excluded	mRNA probe	0
221340_at8	GGAGGCTCGGTGCAAAGTGACTCTG	221340_at	NA	NA	NA	NA	NA	NA	Affymetrix	NA	NA	0	0	NA	NA	NA	NA	11	mRNA	CDX4	0	0	0	60	NA	Excluded	mRNA probe	0
221340_at9	CCATCAGCCCTGGGGAACTACCTAA	221340_at	NA	NA	NA	NA	NA	NA	Affymetrix	NA	NA	0	0	NA	NA	NA	NA	11	mRNA	CDX4	0	0	0	56	NA	Excluded	mRNA probe	0
221402_at10	GGAACAGGTACTTGAAAGGGGCTCT	221402_at	NA	NA	NA	NA	NA	NA	Affymetrix	NA	NA	0	0	NA	NA	NA	NA	11	mRNA	OR1F1	0	0	0	52	NA	Excluded	mRNA probe	0
221402_at11	AGTAGTTGGCAGGGTGGTGTTTTCT	221402_at	NA	NA	NA	NA	NA	NA	Affymetrix	NA	NA	0	0	NA	NA	NA	NA	11	mRNA	OR1F1	0	0	0	48	NA	Excluded	mRNA probe	0
221402_at1	CTGCTGGTTGCTGGATTATGGGTGG	221402_at	NA	NA	NA	NA	NA	NA	Affymetrix	NA	NA	0	0	NA	NA	NA	NA	11	mRNA	OR1F1	0	0	0	56	NA	Excluded	mRNA probe	0
221402_at2	TTGCCAACCTGAATGTCCTTCTGCA	221402_at	NA	NA	NA	NA	NA	NA	Affymetrix	NA	NA	0	0	NA	NA	NA	NA	11	mRNA	OR1F1	0	0	0	48	NA	Excluded	mRNA probe	0
221402_at3	GTGCAGACAATGCCATCACTCACTT	221402_at	NA	NA	NA	NA	NA	NA	Affymetrix	NA	NA	0	0	NA	NA	NA	NA	11	mRNA	OR1F1	0	0	0	48	NA	Excluded	mRNA probe	0
221402_at4	ATCACTCACTTCTTCTGCGATGTGA	221402_at	NA	NA	NA	NA	NA	NA	Affymetrix	NA	NA	0	0	NA	NA	NA	NA	11	mRNA	OR1F1	0	0	0	44	NA	Excluded	mRNA probe	0
221402_at5	TAATCCTTAGTGAGGGTGCCCTGGT	221402_at	NA	NA	NA	NA	NA	NA	Affymetrix	NA	NA	0	0	NA	NA	NA	NA	11	mRNA	OR1F1	0	0	0	52	NA	Excluded	mRNA probe	0
221402_at6	AGTGAGGGTGCCCTGGTCATGATCA	221402_at	NA	NA	NA	NA	NA	NA	Affymetrix	NA	NA	0	0	NA	NA	NA	NA	11	mRNA	OR1F1	0	0	0	56	NA	Excluded	mRNA probe	0
221402_at7	TTCTTTGCATCCTGGCTTCTTATAT	221402_at	NA	NA	NA	NA	NA	NA	Affymetrix	NA	NA	0	0	NA	NA	NA	NA	11	mRNA	OR1F1	0	0	0	36	NA	Excluded	mRNA probe	0
221402_at8	AAGACACTATGGCTACTGTGTTGTA	221402_at	NA	NA	NA	NA	NA	NA	Affymetrix	NA	NA	0	0	NA	NA	NA	NA	11	mRNA	OR1F1	0	0	0	40	NA	Excluded	mRNA probe	0
221402_at9	ACAGTAGTGACTCCCATGCTAAACC	221402_at	NA	NA	NA	NA	NA	NA	Affymetrix	NA	NA	0	0	NA	NA	NA	NA	11	mRNA	OR1F1	0	0	0	48	NA	Excluded	mRNA probe	0
225569_at10	TCCTTACATAACCCCTAACATGCAC	225569_at	NA	NA	NA	NA	NA	NA	Affymetrix	NA	NA	0	0	NA	NA	NA	NA	11	mRNA	EIF2C2	0	0	0	44	NA	Excluded	mRNA probe	0
225569_at11	TTTTGTTTTGCCTCATAGTATGTCA	225569_at	NA	NA	NA	NA	NA	NA	Affymetrix	NA	NA	0	0	NA	NA	NA	NA	11	mRNA	EIF2C2	0	0	0	32	NA	Excluded	mRNA probe	0
225569_at1	ATGATCCTAAATGTGTTGCTGAAAT	225569_at	NA	NA	NA	NA	NA	NA	Affymetrix	NA	NA	0	0	NA	NA	NA	NA	11	mRNA	EIF2C2	0	0	0	32	NA	Excluded	mRNA probe	0
225569_at2	TGCTGAAATCAGGCAGCCCGAGCCT	225569_at	NA	NA	NA	NA	NA	NA	Affymetrix	NA	NA	0	0	NA	NA	NA	NA	11	mRNA	EIF2C2	0	0	0	60	NA	Excluded	mRNA probe	0
225569_at3	AGCACTCACCCGAAACTGAACAGAT	225569_at	NA	NA	NA	NA	NA	NA	Affymetrix	NA	NA	0	0	NA	NA	NA	NA	11	mRNA	EIF2C2	0	0	0	48	NA	Excluded	mRNA probe	0
225569_at4	GATGGGGAGTGGTCTTGATTGTCAA	225569_at	NA	NA	NA	NA	NA	NA	Affymetrix	NA	NA	0	0	NA	NA	NA	NA	11	mRNA	EIF2C2	0	0	0	48	NA	Excluded	mRNA probe	0
225569_at5	GAAACTGAGCATCTATTGTCGTGTT	225569_at	NA	NA	NA	NA	NA	NA	Affymetrix	NA	NA	0	0	NA	NA	NA	NA	11	mRNA	EIF2C2	0	0	0	40	NA	Excluded	mRNA probe	0
225569_at6	ATTGTCGTGTTTAAGCTTAGCTGGG	225569_at	NA	NA	NA	NA	NA	NA	Affymetrix	NA	NA	0	0	NA	NA	NA	NA	11	mRNA	EIF2C2	0	0	0	44	NA	Excluded	mRNA probe	0
225569_at7	CTTAGCTGGGTCCTTTCTAGTTTGT	225569_at	NA	NA	NA	NA	NA	NA	Affymetrix	NA	NA	0	0	NA	NA	NA	NA	11	mRNA	EIF2C2	0	0	0	44	NA	Excluded	mRNA probe	0
225569_at8	TTTGTTTTTACAGCTTACTAGGTGA	225569_at	NA	NA	NA	NA	NA	NA	Affymetrix	NA	NA	0	0	NA	NA	NA	NA	11	mRNA	EIF2C2	0	0	0	32	NA	Excluded	mRNA probe	0
225569_at9	TGGCATAGTGTTTTTTCACCTCCTT	225569_at	NA	NA	NA	NA	NA	NA	Affymetrix	NA	NA	0	0	NA	NA	NA	NA	11	mRNA	EIF2C2	0	0	0	40	NA	Excluded	mRNA probe	0
225827_at10	GCAGACCTGTATGAGAACCCAATGT	225827_at	NA	NA	NA	NA	NA	NA	Affymetrix	NA	NA	0	0	NA	NA	NA	NA	11	mRNA	EIF2C2	0	0	0	48	NA	Excluded	mRNA probe	0
225827_at11	TATTAAAACAGAGTCCCGTGTGTCC	225827_at	NA	NA	NA	NA	NA	NA	Affymetrix	NA	NA	0	0	NA	NA	NA	NA	11	mRNA	EIF2C2	0	0	0	44	NA	Excluded	mRNA probe	0
225827_at1	TCTGGGACGACAATCGTTTCTCCTC	225827_at	NA	NA	NA	NA	NA	NA	Affymetrix	NA	NA	0	0	NA	NA	NA	NA	11	mRNA	EIF2C2	0	0	0	52	NA	Excluded	mRNA probe	0
225827_at2	GAAGCCATACCTCTGGGCAGAGTAA	225827_at	NA	NA	NA	NA	NA	NA	Affymetrix	NA	NA	0	0	NA	NA	NA	NA	11	mRNA	EIF2C2	0	0	0	52	NA	Excluded	mRNA probe	0
225827_at3	CAGAGTAACGGGCGAGACCACCAAG	225827_at	NA	NA	NA	NA	NA	NA	Affymetrix	NA	NA	0	0	NA	NA	NA	NA	11	mRNA	EIF2C2	0	0	0	60	NA	Excluded	mRNA probe	0
225827_at4	GCTTGACATGTTTTAGTGTTTAGCG	225827_at	NA	NA	NA	NA	NA	NA	Affymetrix	NA	NA	0	0	NA	NA	NA	NA	11	mRNA	EIF2C2	0	0	0	40	NA	Excluded	mRNA probe	0
225827_at5	TAGTGTTTAGCGATTGTGTACCGAG	225827_at	NA	NA	NA	NA	NA	NA	Affymetrix	NA	NA	0	0	NA	NA	NA	NA	11	mRNA	EIF2C2	0	0	0	44	NA	Excluded	mRNA probe	0
225827_at6	CCGTGACAGCCAGCATCGAACATGA	225827_at	NA	NA	NA	NA	NA	NA	Affymetrix	NA	NA	0	0	NA	NA	NA	NA	11	mRNA	EIF2C2	0	0	1	56	NA	Excluded	mRNA probe	0
225827_at7	GCCAGCATCGAACATGAGACGTCAT	225827_at	NA	NA	NA	NA	NA	NA	Affymetrix	NA	NA	0	0	NA	NA	NA	NA	11	mRNA	EIF2C2	0	0	0	52	NA	Excluded	mRNA probe	0
225827_at8	TTTTATTAGATTCTCCGTTTTCCAG	225827_at	NA	NA	NA	NA	NA	NA	Affymetrix	NA	NA	0	0	NA	NA	NA	NA	11	mRNA	EIF2C2	0	0	0	32	NA	Excluded	mRNA probe	0
225827_at9	GATTTTGAACTGCAGACCTGTATGA	225827_at	NA	NA	NA	NA	NA	NA	Affymetrix	NA	NA	0	0	NA	NA	NA	NA	11	mRNA	EIF2C2	0	0	0	40	NA	Excluded	mRNA probe	0
228620_at10	AATGTTTCTCAGTCAAGTTTTCTGA	228620_at	NA	NA	NA	NA	NA	NA	Affymetrix	NA	NA	0	0	NA	NA	NA	NA	11	mRNA	PRKRA	0	0	0	32	NA	Excluded	mRNA probe	0
228620_at11	GAAGCACCATAAGTAAATCCACAAA	228620_at	NA	NA	NA	NA	NA	NA	Affymetrix	NA	NA	0	0	NA	NA	NA	NA	11	mRNA	PRKRA	0	0	0	36	NA	Excluded	mRNA probe	0
228620_at1	GGCAATTTCACTAAGCAGCTGGATG	228620_at	NA	NA	NA	NA	NA	NA	Affymetrix	NA	NA	0	0	NA	NA	NA	NA	11	mRNA	PRKRA	0	0	0	48	NA	Excluded	mRNA probe	0
228620_at2	GCAGCTGGATGTAATCTGTATTTGG	228620_at	NA	NA	NA	NA	NA	NA	Affymetrix	NA	NA	0	0	NA	NA	NA	NA	11	mRNA	PRKRA	0	0	0	44	NA	Excluded	mRNA probe	0
228620_at3	AAGGAGGCTTCTTTTCAGTAAGTTG	228620_at	NA	NA	NA	NA	NA	NA	Affymetrix	NA	NA	0	0	NA	NA	NA	NA	11	mRNA	PRKRA	0	0	0	40	NA	Excluded	mRNA probe	0
228620_at4	CAGTAAGTTGATCTTTTCACCAGGA	228620_at	NA	NA	NA	NA	NA	NA	Affymetrix	NA	NA	0	0	NA	NA	NA	NA	11	mRNA	PRKRA	0	0	0	40	NA	Excluded	mRNA probe	0
228620_at5	GAATGTCCTACTACATTTGTCTGAA	228620_at	NA	NA	NA	NA	NA	NA	Affymetrix	NA	NA	0	0	NA	NA	NA	NA	11	mRNA	PRKRA	0	0	0	36	NA	Excluded	mRNA probe	0
228620_at6	AGATTTAGACTCTTGACTAGGACTG	228620_at	NA	NA	NA	NA	NA	NA	Affymetrix	NA	NA	0	0	NA	NA	NA	NA	11	mRNA	PRKRA	0	0	0	40	NA	Excluded	mRNA probe	0
228620_at7	GACTAGGACTGGGTTCCAACACCCG	228620_at	NA	NA	NA	NA	NA	NA	Affymetrix	NA	NA	0	0	NA	NA	NA	NA	11	mRNA	PRKRA	0	0	0	60	NA	Excluded	mRNA probe	0
228620_at8	TCCAACACCCGTACCAGTATCATTA	228620_at	NA	NA	NA	NA	NA	NA	Affymetrix	NA	NA	0	0	NA	NA	NA	NA	11	mRNA	PRKRA	0	0	0	44	NA	Excluded	mRNA probe	0
228620_at9	AGTACTTATTAAGCACTCACATTTA	228620_at	NA	NA	NA	NA	NA	NA	Affymetrix	NA	NA	0	0	NA	NA	NA	NA	11	mRNA	PRKRA	0	0	0	28	NA	Excluded	mRNA probe	0
228714_at10	ATATATACTTAGAATCCCTGATCAA	228714_at	NA	NA	NA	NA	NA	NA	Affymetrix	NA	NA	0	0	NA	NA	NA	NA	11	mRNA	PRKRA	0	0	0	28	NA	Excluded	mRNA probe	0
228714_at11	AACACATTTTTGTTCCTCAAACACA	228714_at	NA	NA	NA	NA	NA	NA	Affymetrix	NA	NA	0	0	NA	NA	NA	NA	11	mRNA	PRKRA	0	0	0	32	NA	Excluded	mRNA probe	0
228714_at1	TAAATTGACTTGGTTCCATTTACCT	228714_at	NA	NA	NA	NA	NA	NA	Affymetrix	NA	NA	0	0	NA	NA	NA	NA	11	mRNA	PRKRA	0	0	0	32	NA	Excluded	mRNA probe	0
228714_at2	TTTACCTCCCAGAATCAGCATACAG	228714_at	NA	NA	NA	NA	NA	NA	Affymetrix	NA	NA	0	0	NA	NA	NA	NA	11	mRNA	PRKRA	0	0	0	44	NA	Excluded	mRNA probe	0
228714_at3	GAGAGAAAAGGTCTGGGCACCACAA	228714_at	NA	NA	NA	NA	NA	NA	Affymetrix	NA	NA	0	0	NA	NA	NA	NA	11	mRNA	PRKRA	0	0	0	52	NA	Excluded	mRNA probe	0
228714_at4	GGCACCACAAACTTGTACTTGTGCT	228714_at	NA	NA	NA	NA	NA	NA	Affymetrix	NA	NA	0	0	NA	NA	NA	NA	11	mRNA	PRKRA	0	0	0	48	NA	Excluded	mRNA probe	0
228714_at5	AATGTAGGTGCCTTTTCATTTGCCC	228714_at	NA	NA	NA	NA	NA	NA	Affymetrix	NA	NA	0	0	NA	NA	NA	NA	11	mRNA	PRKRA	0	0	0	44	NA	Excluded	mRNA probe	0
228714_at6	TGCCCAGCAGGGCTAGTTTAACAGC	228714_at	NA	NA	NA	NA	NA	NA	Affymetrix	NA	NA	0	0	NA	NA	NA	NA	11	mRNA	PRKRA	0	0	0	56	NA	Excluded	mRNA probe	0
228714_at7	GCCAGGGTATCTTCTGGGACTCTTC	228714_at	NA	NA	NA	NA	NA	NA	Affymetrix	NA	NA	0	0	NA	NA	NA	NA	11	mRNA	PRKRA	0	0	0	56	NA	Excluded	mRNA probe	0
228714_at8	TGCTCTACCGCTGACTAGCTATGTG	228714_at	NA	NA	NA	NA	NA	NA	Affymetrix	NA	NA	0	0	NA	NA	NA	NA	11	mRNA	PRKRA	0	0	0	52	NA	Excluded	mRNA probe	0
228714_at9	AAACTCTATCTTTGCTATTGTTGTT	228714_at	NA	NA	NA	NA	NA	NA	Affymetrix	NA	NA	0	0	NA	NA	NA	NA	11	mRNA	PRKRA	0	0	0	28	NA	Excluded	mRNA probe	0
233244_at10	CAGACAGTTTGACAGGGGCACTCGC	233244_at	NA	NA	NA	NA	NA	NA	Affymetrix	NA	NA	0	0	NA	NA	NA	NA	11	mRNA	EIF2C2	0	0	0	60	NA	Excluded	mRNA probe	0
233244_at11	CCCCTCCAGATCTGTTTCTTTAACT	233244_at	NA	NA	NA	NA	NA	NA	Affymetrix	NA	NA	0	0	NA	NA	NA	NA	11	mRNA	EIF2C2	0	0	0	44	NA	Excluded	mRNA probe	0
233244_at1	ATTGACAGGCATCCGATCCGTGCCA	233244_at	NA	NA	NA	NA	NA	NA	Affymetrix	NA	NA	0	0	NA	NA	NA	NA	11	mRNA	EIF2C2	0	0	0	56	NA	Excluded	mRNA probe	0
233244_at2	CGATCCGTGCCAGGGCACAGCACTG	233244_at	NA	NA	NA	NA	NA	NA	Affymetrix	NA	NA	0	0	NA	NA	NA	NA	11	mRNA	EIF2C2	0	0	0	68	NA	Excluded	mRNA probe	0
233244_at3	TAGGCTGGATGCCGAGTGCTGTTGC	233244_at	NA	NA	NA	NA	NA	NA	Affymetrix	NA	NA	0	0	NA	NA	NA	NA	11	mRNA	EIF2C2	0	0	0	60	NA	Excluded	mRNA probe	0
233244_at4	TGTTGCCGCAGATGTACTCGGGCCT	233244_at	NA	NA	NA	NA	NA	NA	Affymetrix	NA	NA	0	0	NA	NA	NA	NA	11	mRNA	EIF2C2	0	0	0	60	NA	Excluded	mRNA probe	0
233244_at5	TGAGCTGGAAATGCACGCGCTCTCC	233244_at	NA	NA	NA	NA	NA	NA	Affymetrix	NA	NA	0	0	NA	NA	NA	NA	11	mRNA	EIF2C2	0	0	0	60	NA	Excluded	mRNA probe	0
233244_at6	ACAAGGGGAATGGCACTCCCTTCTC	233244_at	NA	NA	NA	NA	NA	NA	Affymetrix	NA	NA	0	0	NA	NA	NA	NA	11	mRNA	EIF2C2	0	0	0	56	NA	Excluded	mRNA probe	0
233244_at7	ACTCCTGTTGGGACCCAGTAGCTGC	233244_at	NA	NA	NA	NA	NA	NA	Affymetrix	NA	NA	0	0	NA	NA	NA	NA	11	mRNA	EIF2C2	0	0	0	60	NA	Excluded	mRNA probe	0
233244_at8	TGGGCCCATAGAGACTCTGTCTCCC	233244_at	NA	NA	NA	NA	NA	NA	Affymetrix	NA	NA	0	0	NA	NA	NA	NA	11	mRNA	EIF2C2	0	0	0	60	NA	Excluded	mRNA probe	0
233244_at9	GTCTCCCTTTCTGGAGTCAGACAGT	233244_at	NA	NA	NA	NA	NA	NA	Affymetrix	NA	NA	0	0	NA	NA	NA	NA	11	mRNA	EIF2C2	0	0	0	52	NA	Excluded	mRNA probe	0
233437_at10	TATATTTTCCTGTCCTTCAATTCAT	233437_at	NA	NA	NA	NA	NA	NA	Affymetrix	NA	NA	0	0	NA	NA	NA	NA	11	mRNA	GABRA4	0	0	0	28	NA	Excluded	mRNA probe	0
233437_at11	TCTTAATAGCTTTTCTCTACCACTA	233437_at	NA	NA	NA	NA	NA	NA	Affymetrix	NA	NA	0	0	NA	NA	NA	NA	11	mRNA	GABRA4	0	0	0	32	NA	Excluded	mRNA probe	0
233437_at1	GTCACCATATGTTATTTGCACTTCC	233437_at	NA	NA	NA	NA	NA	NA	Affymetrix	NA	NA	0	0	NA	NA	NA	NA	11	mRNA	GABRA4	0	0	0	40	NA	Excluded	mRNA probe	0
233437_at2	GATATGACCACCAGAGCTACATGGC	233437_at	NA	NA	NA	NA	NA	NA	Affymetrix	NA	NA	0	0	NA	NA	NA	NA	11	mRNA	GABRA4	0	0	0	52	NA	Excluded	mRNA probe	0
233437_at3	GCTACATGGCTTTTACCTTCTGTAT	233437_at	NA	NA	NA	NA	NA	NA	Affymetrix	NA	NA	0	0	NA	NA	NA	NA	11	mRNA	GABRA4	0	0	0	40	NA	Excluded	mRNA probe	0
233437_at4	AAACCAGCTGTATGGCACCTTAGAA	233437_at	NA	NA	NA	NA	NA	NA	Affymetrix	NA	NA	0	0	NA	NA	NA	NA	11	mRNA	GABRA4	0	0	0	44	NA	Excluded	mRNA probe	0
233437_at5	ATTTCTGCAAGCTTCTTTAGTTTCT	233437_at	NA	NA	NA	NA	NA	NA	Affymetrix	NA	NA	0	0	NA	NA	NA	NA	11	mRNA	GABRA4	0	0	0	32	NA	Excluded	mRNA probe	0
233437_at6	TAGGGGAATCCCAGAGTTTTCCTCT	233437_at	NA	NA	NA	NA	NA	NA	Affymetrix	NA	NA	0	0	NA	NA	NA	NA	11	mRNA	GABRA4	0	0	0	48	NA	Excluded	mRNA probe	0
233437_at7	GAGTTTTCCTCTGAGATTGCTTCCC	233437_at	NA	NA	NA	NA	NA	NA	Affymetrix	NA	NA	0	0	NA	NA	NA	NA	11	mRNA	GABRA4	0	0	0	48	NA	Excluded	mRNA probe	0
233437_at8	TCATTTTTCCCTCTTGGGCTTTACT	233437_at	NA	NA	NA	NA	NA	NA	Affymetrix	NA	NA	0	0	NA	NA	NA	NA	11	mRNA	GABRA4	0	0	0	40	NA	Excluded	mRNA probe	0
233437_at9	TTTTCAGTCGTGTATTTCTATCCCA	233437_at	NA	NA	NA	NA	NA	NA	Affymetrix	NA	NA	0	0	NA	NA	NA	NA	11	mRNA	GABRA4	0	0	0	36	NA	Excluded	mRNA probe	0
233816_at10	CAGGGTTGTGGTGAGCTTGGTTGCA	233816_at	NA	NA	NA	NA	NA	NA	Affymetrix	NA	NA	0	0	NA	NA	NA	NA	11	mRNA	SLC8A1	0	0	0	56	NA	Excluded	mRNA probe	0
233816_at11	GAGCTTGGTTGCATCACTGTGCTCC	233816_at	NA	NA	NA	NA	NA	NA	Affymetrix	NA	NA	0	0	NA	NA	NA	NA	11	mRNA	SLC8A1	0	0	0	56	NA	Excluded	mRNA probe	0
233816_at1	AAATATCCTAAGTGCCATCTAGTGA	233816_at	NA	NA	NA	NA	NA	NA	Affymetrix	NA	NA	0	0	NA	NA	NA	NA	11	mRNA	SLC8A1	0	0	0	36	NA	Excluded	mRNA probe	0
233816_at2	GCCATCTAGTGAGAGGTGCCTGTGC	233816_at	NA	NA	NA	NA	NA	NA	Affymetrix	NA	NA	0	0	NA	NA	NA	NA	11	mRNA	SLC8A1	0	0	0	60	NA	Excluded	mRNA probe	0
233816_at3	GGTGCCTGTGCAGCGAGCAGTAAAC	233816_at	NA	NA	NA	NA	NA	NA	Affymetrix	NA	NA	0	0	NA	NA	NA	NA	11	mRNA	SLC8A1	0	0	0	60	NA	Excluded	mRNA probe	0
233816_at4	GGAAGCACTGAGGGTCTTATGCAGA	233816_at	NA	NA	NA	NA	NA	NA	Affymetrix	NA	NA	0	0	NA	NA	NA	NA	11	mRNA	SLC8A1	0	0	0	52	NA	Excluded	mRNA probe	0
233816_at5	ATACTAGCCCAAACTCTTTGCCAAA	233816_at	NA	NA	NA	NA	NA	NA	Affymetrix	NA	NA	0	0	NA	NA	NA	NA	11	mRNA	SLC8A1	0	0	0	40	NA	Excluded	mRNA probe	0
233816_at6	GCAATAGTAAATCAACCTCCAAACC	233816_at	NA	NA	NA	NA	NA	NA	Affymetrix	NA	NA	0	0	NA	NA	NA	NA	11	mRNA	SLC8A1	0	0	0	40	NA	Excluded	mRNA probe	0
233816_at7	GAGGCTTCTAAGAAAAGGTTCTCTT	233816_at	NA	NA	NA	NA	NA	NA	Affymetrix	NA	NA	0	0	NA	NA	NA	NA	11	mRNA	SLC8A1	0	0	0	40	NA	Excluded	mRNA probe	0
233816_at8	TGAGATGGGGTTAGCAGGGCATGGT	233816_at	NA	NA	NA	NA	NA	NA	Affymetrix	NA	NA	0	0	NA	NA	NA	NA	11	mRNA	SLC8A1	0	0	0	56	NA	Excluded	mRNA probe	0
233816_at9	GCCAGAGGATTATTCGAGCCCAAGA	233816_at	NA	NA	NA	NA	NA	NA	Affymetrix	NA	NA	0	0	NA	NA	NA	NA	11	mRNA	SLC8A1	0	0	0	52	NA	Excluded	mRNA probe	0
234539_at10	TGGGGCTCCTTTTAGACTAGTCTAT	234539_at	NA	NA	NA	NA	NA	NA	Affymetrix	NA	NA	0	0	NA	NA	NA	NA	11	mRNA	ADARB1	0	0	0	44	NA	Excluded	mRNA probe	0
234539_at11	TCCTGACTATCACACTGTATAATCC	234539_at	NA	NA	NA	NA	NA	NA	Affymetrix	NA	NA	0	0	NA	NA	NA	NA	11	mRNA	ADARB1	0	0	0	40	NA	Excluded	mRNA probe	0
234539_at1	GGCATTTGTGGGCCTTACAGACACA	234539_at	NA	NA	NA	NA	NA	NA	Affymetrix	NA	NA	0	0	NA	NA	NA	NA	11	mRNA	ADARB1	0	0	0	52	NA	Excluded	mRNA probe	0
234539_at2	CTCCCAGGGCTTATAGCCAGCACAG	234539_at	NA	NA	NA	NA	NA	NA	Affymetrix	NA	NA	0	0	NA	NA	NA	NA	11	mRNA	ADARB1	0	0	0	60	NA	Excluded	mRNA probe	0
234539_at3	ATAGCCAGCACAGGGTTCCAGGCAG	234539_at	NA	NA	NA	NA	NA	NA	Affymetrix	NA	NA	0	0	NA	NA	NA	NA	11	mRNA	ADARB1	0	0	0	60	NA	Excluded	mRNA probe	0
234539_at4	TAGCAGGCAGCTAGTGATCTCTCCT	234539_at	NA	NA	NA	NA	NA	NA	Affymetrix	NA	NA	0	0	NA	NA	NA	NA	11	mRNA	ADARB1	0	0	0	52	NA	Excluded	mRNA probe	0
234539_at5	AATCTCCTTTCAGTGGCAGAGGCCT	234539_at	NA	NA	NA	NA	NA	NA	Affymetrix	NA	NA	0	0	NA	NA	NA	NA	11	mRNA	ADARB1	0	0	0	52	NA	Excluded	mRNA probe	0
234539_at6	TCACCTCCACAGGCTACAATTCTAT	234539_at	NA	NA	NA	NA	NA	NA	Affymetrix	NA	NA	0	0	NA	NA	NA	NA	11	mRNA	ADARB1	0	0	0	44	NA	Excluded	mRNA probe	0
234539_at7	GGCTACAATTCTATGGGCACAAGGG	234539_at	NA	NA	NA	NA	NA	NA	Affymetrix	NA	NA	0	0	NA	NA	NA	NA	11	mRNA	ADARB1	0	0	0	52	NA	Excluded	mRNA probe	0
234539_at8	CAAGATCTCCTTGGTTTAACAATAC	234539_at	NA	NA	NA	NA	NA	NA	Affymetrix	NA	NA	0	0	NA	NA	NA	NA	11	mRNA	ADARB1	0	0	0	36	NA	Excluded	mRNA probe	0
234539_at9	CAATACCAAGTCTACTGGGGCTCCT	234539_at	NA	NA	NA	NA	NA	NA	Affymetrix	NA	NA	0	0	NA	NA	NA	NA	11	mRNA	ADARB1	0	0	0	52	NA	Excluded	mRNA probe	0
234799_at10	TCTGGCTAGTCCTCAGTTTCTCAGA	234799_at	NA	NA	NA	NA	NA	NA	Affymetrix	NA	NA	0	0	NA	NA	NA	NA	11	mRNA	ADARB1	0	0	0	48	NA	Excluded	mRNA probe	0
234799_at11	ACTGTGCACCTCACTTGTTTGATGC	234799_at	NA	NA	NA	NA	NA	NA	Affymetrix	NA	NA	0	0	NA	NA	NA	NA	11	mRNA	ADARB1	0	0	0	48	NA	Excluded	mRNA probe	0
234799_at1	AAACGTGAGTGTGTCCAGCAACCAG	234799_at	NA	NA	NA	NA	NA	NA	Affymetrix	NA	NA	0	0	NA	NA	NA	NA	11	mRNA	ADARB1	0	0	0	52	NA	Excluded	mRNA probe	0
234799_at2	GACAGCTCTTTACCATCTGTCTTTT	234799_at	NA	NA	NA	NA	NA	NA	Affymetrix	NA	NA	0	0	NA	NA	NA	NA	11	mRNA	ADARB1	0	0	0	40	NA	Excluded	mRNA probe	0
234799_at3	TCTTACCCTGTGTTTGGCTTGATCT	234799_at	NA	NA	NA	NA	NA	NA	Affymetrix	NA	NA	0	0	NA	NA	NA	NA	11	mRNA	ADARB1	0	0	0	44	NA	Excluded	mRNA probe	0
234799_at4	GGCTTGATCTGGACTGCACTTAACC	234799_at	NA	NA	NA	NA	NA	NA	Affymetrix	NA	NA	0	0	NA	NA	NA	NA	11	mRNA	ADARB1	0	0	0	52	NA	Excluded	mRNA probe	0
234799_at5	GCTCCACTTCTCAAATTGTTTCTGT	234799_at	NA	NA	NA	NA	NA	NA	Affymetrix	NA	NA	0	0	NA	NA	NA	NA	11	mRNA	ADARB1	0	0	0	40	NA	Excluded	mRNA probe	0
234799_at6	TGTTTCTGTCCCTGTTAGGAGACCC	234799_at	NA	NA	NA	NA	NA	NA	Affymetrix	NA	NA	0	0	NA	NA	NA	NA	11	mRNA	ADARB1	0	0	0	52	NA	Excluded	mRNA probe	0
234799_at7	GAGAGACAGTGCAGCTAGTCCCAGC	234799_at	NA	NA	NA	NA	NA	NA	Affymetrix	NA	NA	0	0	NA	NA	NA	NA	11	mRNA	ADARB1	0	0	0	60	NA	Excluded	mRNA probe	0
234799_at8	CTGGTGACTAGGTCTTCTCAGCCAG	234799_at	NA	NA	NA	NA	NA	NA	Affymetrix	NA	NA	0	0	NA	NA	NA	NA	11	mRNA	ADARB1	0	0	0	56	NA	Excluded	mRNA probe	0
234799_at9	TCTGGTGTTTTTGAGCTTCTGGCTA	234799_at	NA	NA	NA	NA	NA	NA	Affymetrix	NA	NA	0	0	NA	NA	NA	NA	11	mRNA	ADARB1	0	0	0	44	NA	Excluded	mRNA probe	0
234840_s_at10	GCCCATCTCAACTTACTCATTAAAG	234840_s_at	NA	NA	NA	NA	NA	NA	Affymetrix	NA	NA	0	0	NA	NA	NA	NA	11	mRNA	OR5V1	0	0	0	40	NA	Excluded	mRNA probe	1
234840_s_at11	TATAGGGAGCAAGTGGCAGCCACCA	234840_s_at	NA	NA	NA	NA	NA	NA	Affymetrix	NA	NA	0	0	NA	NA	NA	NA	11	mRNA	OR5V1	0	0	0	56	NA	Excluded	mRNA probe	1
234840_s_at1	ATACAGTGTTGACATTCTGCCTGCC	234840_s_at	NA	NA	NA	NA	NA	NA	Affymetrix	NA	NA	0	0	NA	NA	NA	NA	11	mRNA	OR5V1	0	0	0	48	NA	Excluded	mRNA probe	1
234840_s_at2	AATGAGTTGGCACTGCTATCCACTG	234840_s_at	NA	NA	NA	NA	NA	NA	Affymetrix	NA	NA	0	0	NA	NA	NA	NA	11	mRNA	OR5V1	0	0	0	48	NA	Excluded	mRNA probe	1
234840_s_at3	GGGTCTTCATTGGTTGGACTCCTTT	234840_s_at	NA	NA	NA	NA	NA	NA	Affymetrix	NA	NA	0	0	NA	NA	NA	NA	11	mRNA	OR5V1	0	0	0	48	NA	Excluded	mRNA probe	1
234840_s_at4	GTATCGTACTTTCCTACATTTGCAT	234840_s_at	NA	NA	NA	NA	NA	NA	Affymetrix	NA	NA	0	0	NA	NA	NA	NA	11	mRNA	OR5V1	0	0	0	36	NA	Excluded	mRNA probe	1
234840_s_at5	TACATTTGCATAATCTCCACCATCT	234840_s_at	NA	NA	NA	NA	NA	NA	Affymetrix	NA	NA	0	0	NA	NA	NA	NA	11	mRNA	OR5V1	0	0	0	36	NA	Excluded	mRNA probe	1
234840_s_at6	TCCACCATCTTGAGGATCCAGTCCT	234840_s_at	NA	NA	NA	NA	NA	NA	Affymetrix	NA	NA	0	0	NA	NA	NA	NA	11	mRNA	OR5V1	0	0	0	52	NA	Excluded	mRNA probe	1
234840_s_at7	GAAAAGCCTTTTCTACATGTGCCTC	234840_s_at	NA	NA	NA	NA	NA	NA	Affymetrix	NA	NA	0	0	NA	NA	NA	NA	11	mRNA	OR5V1	0	0	0	44	NA	Excluded	mRNA probe	0
234840_s_at8	TATGGCAGCGCCATCTTTACATATG	234840_s_at	NA	NA	NA	NA	NA	NA	Affymetrix	NA	NA	0	0	NA	NA	NA	NA	11	mRNA	OR5V1	0	0	0	44	NA	Excluded	mRNA probe	1
234840_s_at9	TTTACATATGTACGGCCCATCTCAA	234840_s_at	NA	NA	NA	NA	NA	NA	Affymetrix	NA	NA	0	0	NA	NA	NA	NA	11	mRNA	OR5V1	0	0	0	40	NA	Excluded	mRNA probe	1
235518_at10	ATCACTAGTGATACAGCATATTCTG	235518_at	NA	NA	NA	NA	NA	NA	Affymetrix	NA	NA	0	0	NA	NA	NA	NA	11	mRNA	SLC8A1	0	0	0	36	NA	Excluded	mRNA probe	0
235518_at11	CTTTCTCATTGTCATCTACTTCATT	235518_at	NA	NA	NA	NA	NA	NA	Affymetrix	NA	NA	0	0	NA	NA	NA	NA	11	mRNA	SLC8A1	0	0	0	32	NA	Excluded	mRNA probe	0
235518_at1	ATTTTTGCACTCATTTTTTAGCTGT	235518_at	NA	NA	NA	NA	NA	NA	Affymetrix	NA	NA	0	0	NA	NA	NA	NA	11	mRNA	SLC8A1	0	0	0	28	NA	Excluded	mRNA probe	0
235518_at2	GAATGTCAATAATCCTGTAGCAAAT	235518_at	NA	NA	NA	NA	NA	NA	Affymetrix	NA	NA	0	0	NA	NA	NA	NA	11	mRNA	SLC8A1	0	0	0	32	NA	Excluded	mRNA probe	0
235518_at3	AAATTCTTGCATTGGTCGATTTCAA	235518_at	NA	NA	NA	NA	NA	NA	Affymetrix	NA	NA	0	0	NA	NA	NA	NA	11	mRNA	SLC8A1	0	0	0	32	NA	Excluded	mRNA probe	0
235518_at4	GGAAACTATGATTCTGGTTGTTCAG	235518_at	NA	NA	NA	NA	NA	NA	Affymetrix	NA	NA	0	0	NA	NA	NA	NA	11	mRNA	SLC8A1	0	0	0	40	NA	Excluded	mRNA probe	0
235518_at5	GGTTGTTCAGGATTGTTATTATTAT	235518_at	NA	NA	NA	NA	NA	NA	Affymetrix	NA	NA	0	0	NA	NA	NA	NA	11	mRNA	SLC8A1	0	0	0	28	NA	Excluded	mRNA probe	0
235518_at6	GGGGGGCGGGAAATGCACTAATTGT	235518_at	NA	NA	NA	NA	NA	NA	Affymetrix	NA	NA	0	0	NA	NA	NA	NA	11	mRNA	SLC8A1	0	0	0	56	NA	Excluded	mRNA probe	0
235518_at7	CACTAATTGTGCTCTTCCTTATAAA	235518_at	NA	NA	NA	NA	NA	NA	Affymetrix	NA	NA	0	0	NA	NA	NA	NA	11	mRNA	SLC8A1	0	0	0	32	NA	Excluded	mRNA probe	0
235518_at8	TGTGCTCTTCCTTATAAATGGTACA	235518_at	NA	NA	NA	NA	NA	NA	Affymetrix	NA	NA	0	0	NA	NA	NA	NA	11	mRNA	SLC8A1	0	0	0	36	NA	Excluded	mRNA probe	0
235518_at9	AATGGTACATATTACTGACACAGAC	235518_at	NA	NA	NA	NA	NA	NA	Affymetrix	NA	NA	0	0	NA	NA	NA	NA	11	mRNA	SLC8A1	0	0	0	36	NA	Excluded	mRNA probe	0
235813_at10	TCCCCTCTTGCTATTGCCAAGTTTA	235813_at	NA	NA	NA	NA	NA	NA	Affymetrix	NA	NA	0	0	NA	NA	NA	NA	11	mRNA	PRKRA	0	0	0	44	NA	Excluded	mRNA probe	0
235813_at11	ACATCCAAATCATTACCATGCCCCT	235813_at	NA	NA	NA	NA	NA	NA	Affymetrix	NA	NA	0	0	NA	NA	NA	NA	11	mRNA	PRKRA	0	0	0	44	NA	Excluded	mRNA probe	0
235813_at1	ATTTCACCTGTAAATCTGTCTGTGC	235813_at	NA	NA	NA	NA	NA	NA	Affymetrix	NA	NA	0	0	NA	NA	NA	NA	11	mRNA	PRKRA	0	0	0	40	NA	Excluded	mRNA probe	0
235813_at2	TTATTTCCCACCTAATACACTACTC	235813_at	NA	NA	NA	NA	NA	NA	Affymetrix	NA	NA	0	0	NA	NA	NA	NA	11	mRNA	PRKRA	0	0	0	36	NA	Excluded	mRNA probe	0
235813_at3	ACACTACTCTCAGATAATGTACCAC	235813_at	NA	NA	NA	NA	NA	NA	Affymetrix	NA	NA	0	0	NA	NA	NA	NA	11	mRNA	PRKRA	0	0	0	40	NA	Excluded	mRNA probe	0
235813_at4	AATGTACCACATGACACACCTATCT	235813_at	NA	NA	NA	NA	NA	NA	Affymetrix	NA	NA	0	0	NA	NA	NA	NA	11	mRNA	PRKRA	0	0	0	40	NA	Excluded	mRNA probe	0
235813_at5	GTAGGCCAATCTCTTAAGCTCTGAA	235813_at	NA	NA	NA	NA	NA	NA	Affymetrix	NA	NA	0	0	NA	NA	NA	NA	11	mRNA	PRKRA	0	0	0	44	NA	Excluded	mRNA probe	0
235813_at6	GTTCAGCTACTCGATATATTCACTT	235813_at	NA	NA	NA	NA	NA	NA	Affymetrix	NA	NA	0	0	NA	NA	NA	NA	11	mRNA	PRKRA	0	0	0	36	NA	Excluded	mRNA probe	0
235813_at7	GATATATTCACTTAGCTATTCCATA	235813_at	NA	NA	NA	NA	NA	NA	Affymetrix	NA	NA	0	0	NA	NA	NA	NA	11	mRNA	PRKRA	0	0	0	28	NA	Excluded	mRNA probe	0
235813_at8	AAGCTATTCCATAAGCACTTCAAAT	235813_at	NA	NA	NA	NA	NA	NA	Affymetrix	NA	NA	0	0	NA	NA	NA	NA	11	mRNA	PRKRA	0	0	0	32	NA	Excluded	mRNA probe	0
235813_at9	TATTTAGTTCATTATCTGCTCCCCT	235813_at	NA	NA	NA	NA	NA	NA	Affymetrix	NA	NA	0	0	NA	NA	NA	NA	11	mRNA	PRKRA	0	0	0	36	NA	Excluded	mRNA probe	0
237105_at10	TCATCTCTGTATTCTAAACCCTCAA	237105_at	NA	NA	NA	NA	NA	NA	Affymetrix	NA	NA	0	0	NA	NA	NA	NA	11	mRNA	PRKRA	0	0	0	36	NA	Excluded	mRNA probe	0
237105_at11	TCTGTATTCTAAACCCTCAATGAAC	237105_at	NA	NA	NA	NA	NA	NA	Affymetrix	NA	NA	0	0	NA	NA	NA	NA	11	mRNA	PRKRA	0	0	0	36	NA	Excluded	mRNA probe	0
237105_at1	TGGAGAATATCTAGGTTCTTTTGAA	237105_at	NA	NA	NA	NA	NA	NA	Affymetrix	NA	NA	0	0	NA	NA	NA	NA	11	mRNA	PRKRA	0	0	0	32	NA	Excluded	mRNA probe	0
237105_at2	GGTAGCTGCATATAAACTAGCCAAA	237105_at	NA	NA	NA	NA	NA	NA	Affymetrix	NA	NA	0	0	NA	NA	NA	NA	11	mRNA	PRKRA	0	0	0	40	NA	Excluded	mRNA probe	0
237105_at3	AAACTAGCCAAATTAACAGACTGTG	237105_at	NA	NA	NA	NA	NA	NA	Affymetrix	NA	NA	0	0	NA	NA	NA	NA	11	mRNA	PRKRA	0	0	0	36	NA	Excluded	mRNA probe	0
237105_at4	GATGGCTTTCCATATCTACAAGAAC	237105_at	NA	NA	NA	NA	NA	NA	Affymetrix	NA	NA	0	0	NA	NA	NA	NA	11	mRNA	PRKRA	0	0	0	40	NA	Excluded	mRNA probe	0
237105_at5	GAACTATTTAGTTCTCAAAACTGGG	237105_at	NA	NA	NA	NA	NA	NA	Affymetrix	NA	NA	0	0	NA	NA	NA	NA	11	mRNA	PRKRA	0	0	0	36	NA	Excluded	mRNA probe	0
237105_at6	GAGGCATCATTAATTCATAATCTAA	237105_at	NA	NA	NA	NA	NA	NA	Affymetrix	NA	NA	0	0	NA	NA	NA	NA	11	mRNA	PRKRA	0	0	0	28	NA	Excluded	mRNA probe	0
237105_at7	TGTATCCTCCATAGTCCTATTCATG	237105_at	NA	NA	NA	NA	NA	NA	Affymetrix	NA	NA	0	0	NA	NA	NA	NA	11	mRNA	PRKRA	0	0	0	40	NA	Excluded	mRNA probe	0
237105_at8	CATAGTCCTATTCATGACATGGGTC	237105_at	NA	NA	NA	NA	NA	NA	Affymetrix	NA	NA	0	0	NA	NA	NA	NA	11	mRNA	PRKRA	0	0	0	44	NA	Excluded	mRNA probe	0
237105_at9	TGACATGGGTCGTTCATCTCTGTAT	237105_at	NA	NA	NA	NA	NA	NA	Affymetrix	NA	NA	0	0	NA	NA	NA	NA	11	mRNA	PRKRA	0	0	0	44	NA	Excluded	mRNA probe	0
237107_at10	GACAGAAGACTTTATAGAGAGCCTA	237107_at	NA	NA	NA	NA	NA	NA	Affymetrix	NA	NA	0	0	NA	NA	NA	NA	11	mRNA	PRKRA	0	0	0	40	NA	Excluded	mRNA probe	0
237107_at11	GAGCCTAAATCAAATCAGTGAACCT	237107_at	NA	NA	NA	NA	NA	NA	Affymetrix	NA	NA	0	0	NA	NA	NA	NA	11	mRNA	PRKRA	0	0	0	40	NA	Excluded	mRNA probe	0
237107_at1	TAAGTTGTACAGTTCTTTGCCTACT	237107_at	NA	NA	NA	NA	NA	NA	Affymetrix	NA	NA	0	0	NA	NA	NA	NA	11	mRNA	PRKRA	0	0	0	36	NA	Excluded	mRNA probe	0
237107_at2	TAAGTTTGTAATGTCAGAGGGGCTA	237107_at	NA	NA	NA	NA	NA	NA	Affymetrix	NA	NA	0	0	NA	NA	NA	NA	11	mRNA	PRKRA	0	0	0	40	NA	Excluded	mRNA probe	0
237107_at3	TTGTTTTCCAACTTACGATCATTAG	237107_at	NA	NA	NA	NA	NA	NA	Affymetrix	NA	NA	0	0	NA	NA	NA	NA	11	mRNA	PRKRA	0	0	0	32	NA	Excluded	mRNA probe	0
237107_at4	TATTTTCCTATTTATGTTCTGGGTT	237107_at	NA	NA	NA	NA	NA	NA	Affymetrix	NA	NA	0	0	NA	NA	NA	NA	11	mRNA	PRKRA	0	0	0	28	NA	Excluded	mRNA probe	0
237107_at5	TCTCATTTAAGATCAACAGGCCCTC	237107_at	NA	NA	NA	NA	NA	NA	Affymetrix	NA	NA	0	0	NA	NA	NA	NA	11	mRNA	PRKRA	0	0	0	44	NA	Excluded	mRNA probe	0
237107_at6	AACAGGCCCTCAGTGCACATGGGTA	237107_at	NA	NA	NA	NA	NA	NA	Affymetrix	NA	NA	0	0	NA	NA	NA	NA	11	mRNA	PRKRA	0	0	0	56	NA	Excluded	mRNA probe	0
237107_at7	GAATAGTTCTTGCTACTCTTGTGAC	237107_at	NA	NA	NA	NA	NA	NA	Affymetrix	NA	NA	0	0	NA	NA	NA	NA	11	mRNA	PRKRA	0	0	0	40	NA	Excluded	mRNA probe	0
237107_at8	CTCTTGTGACAAATCTCTTTCTACT	237107_at	NA	NA	NA	NA	NA	NA	Affymetrix	NA	NA	0	0	NA	NA	NA	NA	11	mRNA	PRKRA	0	0	0	36	NA	Excluded	mRNA probe	0
237107_at9	ATCTCTTTCTACTTCTGTTGAGACA	237107_at	NA	NA	NA	NA	NA	NA	Affymetrix	NA	NA	0	0	NA	NA	NA	NA	11	mRNA	PRKRA	0	0	0	36	NA	Excluded	mRNA probe	0
237571_at10	ATCAGGCATTTCTAGGTTTCAAACT	237571_at	NA	NA	NA	NA	NA	NA	Affymetrix	NA	NA	0	0	NA	NA	NA	NA	11	mRNA	APP	0	0	0	36	NA	Excluded	mRNA probe	0
237571_at11	GAGCATTGCAATTTTAGGGACATAT	237571_at	NA	NA	NA	NA	NA	NA	Affymetrix	NA	NA	0	0	NA	NA	NA	NA	11	mRNA	APP	0	0	0	36	NA	Excluded	mRNA probe	0
237571_at1	AGTCATGGTCATCTGGAGGTCAAAT	237571_at	NA	NA	NA	NA	NA	NA	Affymetrix	NA	NA	0	0	NA	NA	NA	NA	11	mRNA	APP	0	0	0	44	NA	Excluded	mRNA probe	0
237571_at2	ATTCAGATGGCAGACTCAATTCAGA	237571_at	NA	NA	NA	NA	NA	NA	Affymetrix	NA	NA	0	0	NA	NA	NA	NA	11	mRNA	APP	0	0	0	40	NA	Excluded	mRNA probe	0
237571_at3	AGGTAAGCAAGCCTGTTAGACTGGG	237571_at	NA	NA	NA	NA	NA	NA	Affymetrix	NA	NA	0	0	NA	NA	NA	NA	11	mRNA	APP	0	0	0	52	NA	Excluded	mRNA probe	0
237571_at4	GACTGGGCAACTTGGACTTGACTTT	237571_at	NA	NA	NA	NA	NA	NA	Affymetrix	NA	NA	0	0	NA	NA	NA	NA	11	mRNA	APP	0	0	0	48	NA	Excluded	mRNA probe	0
237571_at5	GACTTTGCTCCTTCAACAATCTAGA	237571_at	NA	NA	NA	NA	NA	NA	Affymetrix	NA	NA	0	0	NA	NA	NA	NA	11	mRNA	APP	0	0	0	40	NA	Excluded	mRNA probe	0
237571_at6	GCCAGTTGGATGATATTTCTGCACA	237571_at	NA	NA	NA	NA	NA	NA	Affymetrix	NA	NA	0	0	NA	NA	NA	NA	11	mRNA	APP	0	0	0	44	NA	Excluded	mRNA probe	0
237571_at7	TGCACAAAGGTGGTTGGTTTTACAG	237571_at	NA	NA	NA	NA	NA	NA	Affymetrix	NA	NA	0	0	NA	NA	NA	NA	11	mRNA	APP	0	0	0	44	NA	Excluded	mRNA probe	0
237571_at8	GGTTTTACAGGTTGCTCAGTCTAAG	237571_at	NA	NA	NA	NA	NA	NA	Affymetrix	NA	NA	0	0	NA	NA	NA	NA	11	mRNA	APP	0	0	0	44	NA	Excluded	mRNA probe	0
237571_at9	GCTCAGTCTAAGCTGCTTCTAGTCA	237571_at	NA	NA	NA	NA	NA	NA	Affymetrix	NA	NA	0	0	NA	NA	NA	NA	11	mRNA	APP	0	0	0	48	NA	Excluded	mRNA probe	0
238546_at10	AAGAAGGGCAATCATGTTGGTGATC	238546_at	NA	NA	NA	NA	NA	NA	Affymetrix	NA	NA	0	0	NA	NA	NA	NA	11	mRNA	SLC8A1	0	0	0	44	NA	Excluded	mRNA probe	0
238546_at11	TTCTATTGCCCACACTTTACAATTC	238546_at	NA	NA	NA	NA	NA	NA	Affymetrix	NA	NA	0	0	NA	NA	NA	NA	11	mRNA	SLC8A1	0	0	0	36	NA	Excluded	mRNA probe	0
238546_at1	TTTTCTTCTGTCACTCAGTAACCAT	238546_at	NA	NA	NA	NA	NA	NA	Affymetrix	NA	NA	0	0	NA	NA	NA	NA	11	mRNA	SLC8A1	0	0	0	36	NA	Excluded	mRNA probe	0
238546_at2	TAACCATGATCCTTCCTCATTTAAT	238546_at	NA	NA	NA	NA	NA	NA	Affymetrix	NA	NA	0	0	NA	NA	NA	NA	11	mRNA	SLC8A1	0	0	0	32	NA	Excluded	mRNA probe	0
238546_at3	TTAAATGCTGGTTACCCACTTAATG	238546_at	NA	NA	NA	NA	NA	NA	Affymetrix	NA	NA	0	0	NA	NA	NA	NA	11	mRNA	SLC8A1	0	0	0	36	NA	Excluded	mRNA probe	0
238546_at4	GGTTACCCACTTAATGTGCCAGGTA	238546_at	NA	NA	NA	NA	NA	NA	Affymetrix	NA	NA	0	0	NA	NA	NA	NA	11	mRNA	SLC8A1	0	0	0	48	NA	Excluded	mRNA probe	0
238546_at5	ACAAAACAGTCTAGATCCCTGCCCT	238546_at	NA	NA	NA	NA	NA	NA	Affymetrix	NA	NA	0	0	NA	NA	NA	NA	11	mRNA	SLC8A1	0	0	0	48	NA	Excluded	mRNA probe	0
238546_at6	CCTGCCCTCAGAAGGGTTACAGTTT	238546_at	NA	NA	NA	NA	NA	NA	Affymetrix	NA	NA	0	0	NA	NA	NA	NA	11	mRNA	SLC8A1	0	0	0	52	NA	Excluded	mRNA probe	0
238546_at7	GAAACTGTATCAAAGCAATTGTCCA	238546_at	NA	NA	NA	NA	NA	NA	Affymetrix	NA	NA	0	0	NA	NA	NA	NA	11	mRNA	SLC8A1	0	0	0	36	NA	Excluded	mRNA probe	0
238546_at8	ATTGTCCAAATTGTATTTATACCCA	238546_at	NA	NA	NA	NA	NA	NA	Affymetrix	NA	NA	0	0	NA	NA	NA	NA	11	mRNA	SLC8A1	0	0	0	28	NA	Excluded	mRNA probe	0
238546_at9	TCTTTATCTTTGACCGGCTTGCAGA	238546_at	NA	NA	NA	NA	NA	NA	Affymetrix	NA	NA	0	0	NA	NA	NA	NA	11	mRNA	SLC8A1	0	0	0	44	NA	Excluded	mRNA probe	0
239389_at10	GCAGACGCGCATTGTTTAGTCCTAG	239389_at	NA	NA	NA	NA	NA	NA	Affymetrix	NA	NA	0	0	NA	NA	NA	NA	11	mRNA	TARBP2	0	0	0	52	NA	Excluded	mRNA probe	0
239389_at11	TCCCCCAAAGTTGCACAACCACTGG	239389_at	NA	NA	NA	NA	NA	NA	Affymetrix	NA	NA	0	0	NA	NA	NA	NA	11	mRNA	TARBP2	0	0	0	56	NA	Excluded	mRNA probe	0
239389_at1	TGATTGGTCCGGAGAGGCTGCCGTC	239389_at	NA	NA	NA	NA	NA	NA	Affymetrix	NA	NA	0	0	NA	NA	NA	NA	11	mRNA	TARBP2	0	0	0	64	NA	Excluded	mRNA probe	0
239389_at2	TCTGGGAGGGTGGGCCTTACCTAGA	239389_at	NA	NA	NA	NA	NA	NA	Affymetrix	NA	NA	0	0	NA	NA	NA	NA	11	mRNA	TARBP2	0	0	0	60	NA	Excluded	mRNA probe	0
239389_at3	TTTCCGCAGGGCTCTGGAGCTGGTG	239389_at	NA	NA	NA	NA	NA	NA	Affymetrix	NA	NA	0	0	NA	NA	NA	NA	11	mRNA	TARBP2	0	0	0	64	NA	Excluded	mRNA probe	0
239389_at4	GCTGGTGCAGGTTTAAGTCCGTCTC	239389_at	NA	NA	NA	NA	NA	NA	Affymetrix	NA	NA	0	0	NA	NA	NA	NA	11	mRNA	TARBP2	0	0	0	56	NA	Excluded	mRNA probe	0
239389_at5	GCCTCCGTGACACAGAACTTGCTTC	239389_at	NA	NA	NA	NA	NA	NA	Affymetrix	NA	NA	0	0	NA	NA	NA	NA	11	mRNA	TARBP2	0	0	0	56	NA	Excluded	mRNA probe	0
239389_at6	GGTGTTGCTTCTTTTGTGAAACCTT	239389_at	NA	NA	NA	NA	NA	NA	Affymetrix	NA	NA	0	0	NA	NA	NA	NA	11	mRNA	TARBP2	0	0	0	40	NA	Excluded	mRNA probe	0
239389_at7	TTAGAACCGCTCTAGTGAACCTCTC	239389_at	NA	NA	NA	NA	NA	NA	Affymetrix	NA	NA	0	0	NA	NA	NA	NA	11	mRNA	TARBP2	0	0	0	48	NA	Excluded	mRNA probe	0
239389_at8	ACTGGCGAGGAAACCTCTGGGGCCT	239389_at	NA	NA	NA	NA	NA	NA	Affymetrix	NA	NA	0	0	NA	NA	NA	NA	11	mRNA	TARBP2	0	0	0	64	NA	Excluded	mRNA probe	0
239389_at9	CTCTTCCATGAGTCTTGGGTCTCTC	239389_at	NA	NA	NA	NA	NA	NA	Affymetrix	NA	NA	0	0	NA	NA	NA	NA	11	mRNA	TARBP2	0	0	0	52	NA	Excluded	mRNA probe	0
239476_at10	GGGTGACAGGATTATATGCAGAATG	239476_at	NA	NA	NA	NA	NA	NA	Affymetrix	NA	NA	0	0	NA	NA	NA	NA	11	mRNA	PIK3R1	0	0	0	44	NA	Excluded	mRNA probe	0
239476_at11	GTGCTAAGAAGGAATATTTGTCCCG	239476_at	NA	NA	NA	NA	NA	NA	Affymetrix	NA	NA	0	0	NA	NA	NA	NA	11	mRNA	PIK3R1	0	0	0	44	NA	Excluded	mRNA probe	0
239476_at1	GTGGGAAGAGACAAGGTGAGCCTGC	239476_at	NA	NA	NA	NA	NA	NA	Affymetrix	NA	NA	0	0	NA	NA	NA	NA	11	mRNA	PIK3R1	0	0	0	60	NA	Excluded	mRNA probe	0
239476_at2	GAGACAAGGTGAGCCTGCTTTTCCC	239476_at	NA	NA	NA	NA	NA	NA	Affymetrix	NA	NA	0	0	NA	NA	NA	NA	11	mRNA	PIK3R1	0	0	0	56	NA	Excluded	mRNA probe	0
239476_at3	AGCCTGCTTTTCCCAATACTGGGAA	239476_at	NA	NA	NA	NA	NA	NA	Affymetrix	NA	NA	0	0	NA	NA	NA	NA	11	mRNA	PIK3R1	0	0	0	48	NA	Excluded	mRNA probe	0
239476_at4	GAAAGTCTCAAGGGTTTCTGTGTTT	239476_at	NA	NA	NA	NA	NA	NA	Affymetrix	NA	NA	0	0	NA	NA	NA	NA	11	mRNA	PIK3R1	0	0	0	40	NA	Excluded	mRNA probe	0
239476_at5	ACATGTGTACATAGATCACAGAGCC	239476_at	NA	NA	NA	NA	NA	NA	Affymetrix	NA	NA	0	0	NA	NA	NA	NA	11	mRNA	PIK3R1	0	0	0	44	NA	Excluded	mRNA probe	0
239476_at6	CCCCCCGCCATCATAATATTGTGAA	239476_at	NA	NA	NA	NA	NA	NA	Affymetrix	NA	NA	0	0	NA	NA	NA	NA	11	mRNA	PIK3R1	0	0	0	48	NA	Excluded	mRNA probe	0
239476_at7	GAGAGATTGGTTCACAATGAGAATG	239476_at	NA	NA	NA	NA	NA	NA	Affymetrix	NA	NA	0	0	NA	NA	NA	NA	11	mRNA	PIK3R1	0	0	0	40	NA	Excluded	mRNA probe	0
239476_at8	CAATGAGAATGTACAGTAGGCTCCT	239476_at	NA	NA	NA	NA	NA	NA	Affymetrix	NA	NA	0	0	NA	NA	NA	NA	11	mRNA	PIK3R1	0	0	0	44	NA	Excluded	mRNA probe	0
239476_at9	AGTAGGCTCCTATAAGGGTGACAGG	239476_at	NA	NA	NA	NA	NA	NA	Affymetrix	NA	NA	0	0	NA	NA	NA	NA	11	mRNA	PIK3R1	0	0	0	52	NA	Excluded	mRNA probe	0
241041_at10	CTTTCTCTGGGACCTCACTGATGAT	241041_at	NA	NA	NA	NA	NA	NA	Affymetrix	NA	NA	0	0	NA	NA	NA	NA	11	mRNA	SLC8A1	0	0	0	48	NA	Excluded	mRNA probe	0
241041_at11	TGATGATGTTCCTGCCATAAACTAG	241041_at	NA	NA	NA	NA	NA	NA	Affymetrix	NA	NA	0	0	NA	NA	NA	NA	11	mRNA	SLC8A1	0	0	0	40	NA	Excluded	mRNA probe	0
241041_at1	GCTTTATTAATCTTGCAGTCCTGTG	241041_at	NA	NA	NA	NA	NA	NA	Affymetrix	NA	NA	0	0	NA	NA	NA	NA	11	mRNA	SLC8A1	0	0	0	40	NA	Excluded	mRNA probe	0
241041_at2	CAGTCCTGTGTCCATGTGGAGATGT	241041_at	NA	NA	NA	NA	NA	NA	Affymetrix	NA	NA	0	0	NA	NA	NA	NA	11	mRNA	SLC8A1	0	0	0	52	NA	Excluded	mRNA probe	0
241041_at3	AGGACAATTTGGTTCAGTTAGGTGC	241041_at	NA	NA	NA	NA	NA	NA	Affymetrix	NA	NA	0	0	NA	NA	NA	NA	11	mRNA	SLC8A1	0	0	0	44	NA	Excluded	mRNA probe	0
241041_at4	GGTGCTTTGCACACTGAGGAACATG	241041_at	NA	NA	NA	NA	NA	NA	Affymetrix	NA	NA	0	0	NA	NA	NA	NA	11	mRNA	SLC8A1	0	0	0	52	NA	Excluded	mRNA probe	0
241041_at5	AACATGCAGAGAAATCACTTGCTTT	241041_at	NA	NA	NA	NA	NA	NA	Affymetrix	NA	NA	0	0	NA	NA	NA	NA	11	mRNA	SLC8A1	0	0	0	36	NA	Excluded	mRNA probe	0
241041_at6	ATTTATGTAATCACACTGCTTTGAA	241041_at	NA	NA	NA	NA	NA	NA	Affymetrix	NA	NA	0	0	NA	NA	NA	NA	11	mRNA	SLC8A1	0	0	0	28	NA	Excluded	mRNA probe	0
241041_at7	GAGTGATCTGATACGCTCTTGGATA	241041_at	NA	NA	NA	NA	NA	NA	Affymetrix	NA	NA	0	0	NA	NA	NA	NA	11	mRNA	SLC8A1	0	0	0	44	NA	Excluded	mRNA probe	0
241041_at8	ACGCTCTTGGATATAGTGGCTGGAA	241041_at	NA	NA	NA	NA	NA	NA	Affymetrix	NA	NA	0	0	NA	NA	NA	NA	11	mRNA	SLC8A1	0	0	0	48	NA	Excluded	mRNA probe	0
241041_at9	GGAAATAATAGCTATCTCTGTAATC	241041_at	NA	NA	NA	NA	NA	NA	Affymetrix	NA	NA	0	0	NA	NA	NA	NA	11	mRNA	SLC8A1	0	0	0	32	NA	Excluded	mRNA probe	0
241752_at10	TGGATTATTGTTCACGGTTCTGCAC	241752_at	NA	NA	NA	NA	NA	NA	Affymetrix	NA	NA	0	0	NA	NA	NA	NA	11	mRNA	SLC8A1	0	0	0	44	NA	Excluded	mRNA probe	0
241752_at11	ACGGTTCTGCACATTCATTTCTAAG	241752_at	NA	NA	NA	NA	NA	NA	Affymetrix	NA	NA	0	0	NA	NA	NA	NA	11	mRNA	SLC8A1	0	0	0	40	NA	Excluded	mRNA probe	0
241752_at1	AAAAAGCACATCATCGTTTTCCATT	241752_at	NA	NA	NA	NA	NA	NA	Affymetrix	NA	NA	0	0	NA	NA	NA	NA	11	mRNA	SLC8A1	0	0	0	32	NA	Excluded	mRNA probe	0
241752_at2	ACATGTGTCTCAGTCCCATGTTGCC	241752_at	NA	NA	NA	NA	NA	NA	Affymetrix	NA	NA	0	0	NA	NA	NA	NA	11	mRNA	SLC8A1	0	0	0	52	NA	Excluded	mRNA probe	0
241752_at3	CATGTTGCCGTTGCTTGGGATTGTC	241752_at	NA	NA	NA	NA	NA	NA	Affymetrix	NA	NA	0	0	NA	NA	NA	NA	11	mRNA	SLC8A1	0	0	0	52	NA	Excluded	mRNA probe	0
241752_at4	GTTGCTTGGGATTGTCTGTCAGTTT	241752_at	NA	NA	NA	NA	NA	NA	Affymetrix	NA	NA	0	0	NA	NA	NA	NA	11	mRNA	SLC8A1	0	0	0	44	NA	Excluded	mRNA probe	0
241752_at5	GCACAATCCTGTTCCAGTCATGACT	241752_at	NA	NA	NA	NA	NA	NA	Affymetrix	NA	NA	0	0	NA	NA	NA	NA	11	mRNA	SLC8A1	0	1	1	48	NA	Excluded	mRNA probe	0
241752_at6	TGACTGAACATTTGCTCCTTCTTCA	241752_at	NA	NA	NA	NA	NA	NA	Affymetrix	NA	NA	0	0	NA	NA	NA	NA	11	mRNA	SLC8A1	0	0	0	40	NA	Excluded	mRNA probe	0
241752_at7	CTTCTTCATGTGCCGTTCGGAAATG	241752_at	NA	NA	NA	NA	NA	NA	Affymetrix	NA	NA	0	0	NA	NA	NA	NA	11	mRNA	SLC8A1	0	0	0	48	NA	Excluded	mRNA probe	0
241752_at8	GAAATGTTGTTGTGATACCTGTTAC	241752_at	NA	NA	NA	NA	NA	NA	Affymetrix	NA	NA	0	0	NA	NA	NA	NA	11	mRNA	SLC8A1	0	0	0	36	NA	Excluded	mRNA probe	0
241752_at9	GAGTTGTTACTTTTGTGCTGTTATT	241752_at	NA	NA	NA	NA	NA	NA	Affymetrix	NA	NA	0	0	NA	NA	NA	NA	11	mRNA	SLC8A1	0	0	0	32	NA	Excluded	mRNA probe	0
242027_at10	TTAGAAACACACTTAGGGCCAGACA	242027_at	NA	NA	NA	NA	NA	NA	Affymetrix	NA	NA	0	0	NA	NA	NA	NA	11	mRNA	ANXA7	0	0	0	44	NA	Excluded	mRNA probe	0
242027_at11	CTTAGGGCCAGACATTGTGCCTCAC	242027_at	NA	NA	NA	NA	NA	NA	Affymetrix	NA	NA	0	0	NA	NA	NA	NA	11	mRNA	ANXA7	0	0	0	56	NA	Excluded	mRNA probe	0
242027_at1	GGGATGAAACTGTACATTTGAGCTT	242027_at	NA	NA	NA	NA	NA	NA	Affymetrix	NA	NA	0	0	NA	NA	NA	NA	11	mRNA	ANXA7	0	0	0	40	NA	Excluded	mRNA probe	0
242027_at2	CATTTGAGCTTATCACTATCCTGCC	242027_at	NA	NA	NA	NA	NA	NA	Affymetrix	NA	NA	0	0	NA	NA	NA	NA	11	mRNA	ANXA7	0	0	0	44	NA	Excluded	mRNA probe	0
242027_at3	CATTATGCCCCACCATCAAGTGAAG	242027_at	NA	NA	NA	NA	NA	NA	Affymetrix	NA	NA	0	0	NA	NA	NA	NA	11	mRNA	ANXA7	0	0	0	48	NA	Excluded	mRNA probe	0
242027_at4	CAAGTGAAGATGTGCAGGACTGCCA	242027_at	NA	NA	NA	NA	NA	NA	Affymetrix	NA	NA	0	0	NA	NA	NA	NA	11	mRNA	ANXA7	0	0	0	52	NA	Excluded	mRNA probe	0
242027_at5	TGCAGGACTGCCATAGAGGTGCTAC	242027_at	NA	NA	NA	NA	NA	NA	Affymetrix	NA	NA	0	0	NA	NA	NA	NA	11	mRNA	ANXA7	0	0	0	56	NA	Excluded	mRNA probe	0
242027_at6	TGAGGACTATGTGAGGAGACCCAGA	242027_at	NA	NA	NA	NA	NA	NA	Affymetrix	NA	NA	0	0	NA	NA	NA	NA	11	mRNA	ANXA7	0	0	0	52	NA	Excluded	mRNA probe	0
242027_at7	AATAACTGTGATTAGCACCTTCTTT	242027_at	NA	NA	NA	NA	NA	NA	Affymetrix	NA	NA	0	0	NA	NA	NA	NA	11	mRNA	ANXA7	0	0	0	32	NA	Excluded	mRNA probe	0
242027_at8	TAGCACCTTCTTTATTTTGATTCCC	242027_at	NA	NA	NA	NA	NA	NA	Affymetrix	NA	NA	0	0	NA	NA	NA	NA	11	mRNA	ANXA7	0	0	0	36	NA	Excluded	mRNA probe	0
242027_at9	TTTTGATTCCCCAGGTGTGCTGGAG	242027_at	NA	NA	NA	NA	NA	NA	Affymetrix	NA	NA	0	0	NA	NA	NA	NA	11	mRNA	ANXA7	0	0	0	52	NA	Excluded	mRNA probe	0
243314_at10	AGTCCTTTCAGGCAGGCACATAAGT	243314_at	NA	NA	NA	NA	NA	NA	Affymetrix	NA	NA	0	0	NA	NA	NA	NA	11	mRNA	APP	0	0	0	48	NA	Excluded	mRNA probe	0
243314_at11	GGTCATATGCGAATCTCCTGTTAGA	243314_at	NA	NA	NA	NA	NA	NA	Affymetrix	NA	NA	0	0	NA	NA	NA	NA	11	mRNA	APP	0	0	0	44	NA	Excluded	mRNA probe	0
243314_at1	TGCAAGAACCATGGAACCAGCCTCC	243314_at	NA	NA	NA	NA	NA	NA	Affymetrix	NA	NA	0	0	NA	NA	NA	NA	11	mRNA	APP	0	0	0	56	NA	Excluded	mRNA probe	0
243314_at2	CCTCCCACGATTTTGCGGATGACGA	243314_at	NA	NA	NA	NA	NA	NA	Affymetrix	NA	NA	0	0	NA	NA	NA	NA	11	mRNA	APP	0	0	0	56	NA	Excluded	mRNA probe	0
243314_at3	GGGGAGTTTCAGAGGCCATGGAGAG	243314_at	NA	NA	NA	NA	NA	NA	Affymetrix	NA	NA	0	0	NA	NA	NA	NA	11	mRNA	APP	0	0	0	60	NA	Excluded	mRNA probe	0
243314_at4	GAGCCAAGAATCAGACATGCACAGA	243314_at	NA	NA	NA	NA	NA	NA	Affymetrix	NA	NA	0	0	NA	NA	NA	NA	11	mRNA	APP	0	0	0	48	NA	Excluded	mRNA probe	0
243314_at5	TAAATCTGATCTCATAGCCCTGGTG	243314_at	NA	NA	NA	NA	NA	NA	Affymetrix	NA	NA	0	0	NA	NA	NA	NA	11	mRNA	APP	0	0	0	44	NA	Excluded	mRNA probe	0
243314_at6	GCTGGAGTGGGTGACCGCTGATTTA	243314_at	NA	NA	NA	NA	NA	NA	Affymetrix	NA	NA	0	0	NA	NA	NA	NA	11	mRNA	APP	0	0	0	56	NA	Excluded	mRNA probe	0
243314_at7	GCTGATTTACAGTGGGGCTTCTTGG	243314_at	NA	NA	NA	NA	NA	NA	Affymetrix	NA	NA	0	0	NA	NA	NA	NA	11	mRNA	APP	0	0	0	52	NA	Excluded	mRNA probe	0
243314_at8	AATTAGTCCATCCCATTTACAGCTA	243314_at	NA	NA	NA	NA	NA	NA	Affymetrix	NA	NA	0	0	NA	NA	NA	NA	11	mRNA	APP	0	0	0	36	NA	Excluded	mRNA probe	0
243314_at9	ATTTACAGCTACTTCCAATGCAGCT	243314_at	NA	NA	NA	NA	NA	NA	Affymetrix	NA	NA	0	0	NA	NA	NA	NA	11	mRNA	APP	0	0	0	40	NA	Excluded	mRNA probe	0
244047_at10	GAGTTTGAGAGTTAAGCCACACAGC	244047_at	NA	NA	NA	NA	NA	NA	Affymetrix	NA	NA	0	0	NA	NA	NA	NA	11	mRNA	PRKRA	0	0	0	48	NA	Excluded	mRNA probe	0
244047_at11	AAGACAACCCAGTAGAAGAAATGCA	244047_at	NA	NA	NA	NA	NA	NA	Affymetrix	NA	NA	0	0	NA	NA	NA	NA	11	mRNA	PRKRA	0	0	0	40	NA	Excluded	mRNA probe	0
244047_at1	ATGACATCTATTTAGAATGCTTCCT	244047_at	NA	NA	NA	NA	NA	NA	Affymetrix	NA	NA	0	0	NA	NA	NA	NA	11	mRNA	PRKRA	0	0	0	32	NA	Excluded	mRNA probe	0
244047_at2	TCCTTATTCCTTACACCAAAGTGAA	244047_at	NA	NA	NA	NA	NA	NA	Affymetrix	NA	NA	0	0	NA	NA	NA	NA	11	mRNA	PRKRA	0	0	0	36	NA	Excluded	mRNA probe	0
244047_at3	AATCTTAGCATGGGGAAAGCATTTT	244047_at	NA	NA	NA	NA	NA	NA	Affymetrix	NA	NA	0	0	NA	NA	NA	NA	11	mRNA	PRKRA	0	0	0	36	NA	Excluded	mRNA probe	0
244047_at4	ACAACATAAAACCTACTGCACAGCA	244047_at	NA	NA	NA	NA	NA	NA	Affymetrix	NA	NA	0	0	NA	NA	NA	NA	11	mRNA	PRKRA	0	0	0	40	NA	Excluded	mRNA probe	0
244047_at5	GAACTATAAAGGAACTGTTTTCAGT	244047_at	NA	NA	NA	NA	NA	NA	Affymetrix	NA	NA	0	0	NA	NA	NA	NA	11	mRNA	PRKRA	0	0	0	32	NA	Excluded	mRNA probe	0
244047_at6	TGTTTTCAGTACTACCTTTAAAGCT	244047_at	NA	NA	NA	NA	NA	NA	Affymetrix	NA	NA	0	0	NA	NA	NA	NA	11	mRNA	PRKRA	0	0	0	32	NA	Excluded	mRNA probe	0
244047_at7	TTTAAAGCTCTTTTGTACACATCTG	244047_at	NA	NA	NA	NA	NA	NA	Affymetrix	NA	NA	0	0	NA	NA	NA	NA	11	mRNA	PRKRA	0	0	0	32	NA	Excluded	mRNA probe	0
244047_at8	AGCTCTTTTGTACACATCTGCTGCA	244047_at	NA	NA	NA	NA	NA	NA	Affymetrix	NA	NA	0	0	NA	NA	NA	NA	11	mRNA	PRKRA	0	0	0	44	NA	Excluded	mRNA probe	0
244047_at9	GCACACAGCAGCACATGCCTGTAGT	244047_at	NA	NA	NA	NA	NA	NA	Affymetrix	NA	NA	0	0	NA	NA	NA	NA	11	mRNA	PRKRA	0	0	0	56	NA	Excluded	mRNA probe	0
244181_at10	ACATTCACCATGTCTAAATATTTTA	244181_at	NA	NA	NA	NA	NA	NA	Affymetrix	NA	NA	0	0	NA	NA	NA	NA	11	mRNA	PIK3R1	0	0	0	24	NA	Excluded	mRNA probe	0
244181_at11	GATTGACTCGCAGACATTTTGTACT	244181_at	NA	NA	NA	NA	NA	NA	Affymetrix	NA	NA	0	0	NA	NA	NA	NA	11	mRNA	PIK3R1	0	0	0	40	NA	Excluded	mRNA probe	0
244181_at1	ATCAAACTTTGTAACATGGTGCTTT	244181_at	NA	NA	NA	NA	NA	NA	Affymetrix	NA	NA	0	0	NA	NA	NA	NA	11	mRNA	PIK3R1	0	0	0	32	NA	Excluded	mRNA probe	0
244181_at2	ATGGTGCTTTATTGTGGACTTTTCA	244181_at	NA	NA	NA	NA	NA	NA	Affymetrix	NA	NA	0	0	NA	NA	NA	NA	11	mRNA	PIK3R1	0	0	0	36	NA	Excluded	mRNA probe	0
244181_at3	GGACTTTTCAAAGAACACCTTGCCA	244181_at	NA	NA	NA	NA	NA	NA	Affymetrix	NA	NA	0	0	NA	NA	NA	NA	11	mRNA	PIK3R1	0	0	0	44	NA	Excluded	mRNA probe	0
244181_at4	CACCTTGCCAAATTTGGTAATTCCT	244181_at	NA	NA	NA	NA	NA	NA	Affymetrix	NA	NA	0	0	NA	NA	NA	NA	11	mRNA	PIK3R1	0	0	0	40	NA	Excluded	mRNA probe	0
244181_at5	AATTCCTAGCAATTGTCATTTCCTG	244181_at	NA	NA	NA	NA	NA	NA	Affymetrix	NA	NA	0	0	NA	NA	NA	NA	11	mRNA	PIK3R1	0	0	0	36	NA	Excluded	mRNA probe	0
244181_at6	GTAATTCTTGACCTTGTGTATTTAG	244181_at	NA	NA	NA	NA	NA	NA	Affymetrix	NA	NA	0	0	NA	NA	NA	NA	11	mRNA	PIK3R1	0	0	0	32	NA	Excluded	mRNA probe	0
244181_at7	AAGACTTTTTAGACTTTCAATGCTA	244181_at	NA	NA	NA	NA	NA	NA	Affymetrix	NA	NA	0	0	NA	NA	NA	NA	11	mRNA	PIK3R1	0	0	0	28	NA	Excluded	mRNA probe	0
244181_at8	AATGCTAATTGATCCTATTGTTGGA	244181_at	NA	NA	NA	NA	NA	NA	Affymetrix	NA	NA	0	0	NA	NA	NA	NA	11	mRNA	PIK3R1	0	0	0	32	NA	Excluded	mRNA probe	0
244181_at9	TGGGTAGAACTTTCACATTCACCAT	244181_at	NA	NA	NA	NA	NA	NA	Affymetrix	NA	NA	0	0	NA	NA	NA	NA	11	mRNA	PIK3R1	0	0	0	40	NA	Excluded	mRNA probe	0
244665_at10	GGGAGGAAGGCCTGAGCCTAGGAAC	244665_at	NA	NA	NA	NA	NA	NA	Affymetrix	NA	NA	0	0	NA	NA	NA	NA	11	mRNA	ITGA6	0	0	0	64	NA	Excluded	mRNA probe	0
244665_at11	GGCCTGAGCCTAGGAACTCAAGGTG	244665_at	NA	NA	NA	NA	NA	NA	Affymetrix	NA	NA	0	0	NA	NA	NA	NA	11	mRNA	ITGA6	0	0	0	60	NA	Excluded	mRNA probe	0
244665_at1	TAAGTTATTTGGGAGCTATCAGAAT	244665_at	NA	NA	NA	NA	NA	NA	Affymetrix	NA	NA	0	0	NA	NA	NA	NA	11	mRNA	ITGA6	0	0	0	32	NA	Excluded	mRNA probe	0
244665_at2	TATTATCTATCTATTAGCTGTCAGA	244665_at	NA	NA	NA	NA	NA	NA	Affymetrix	NA	NA	0	0	NA	NA	NA	NA	11	mRNA	ITGA6	0	0	0	28	NA	Excluded	mRNA probe	0
244665_at3	AGCTTACTGAGGGTCCTGAACTGTG	244665_at	NA	NA	NA	NA	NA	NA	Affymetrix	NA	NA	0	0	NA	NA	NA	NA	11	mRNA	ITGA6	0	0	0	52	NA	Excluded	mRNA probe	0
244665_at4	GAAGGCAGGGGTTTGGGTCTGATTT	244665_at	NA	NA	NA	NA	NA	NA	Affymetrix	NA	NA	0	0	NA	NA	NA	NA	11	mRNA	ITGA6	0	0	0	52	NA	Excluded	mRNA probe	0
244665_at5	GGGTCTGATTTATCTGTGTTTGCCT	244665_at	NA	NA	NA	NA	NA	NA	Affymetrix	NA	NA	0	0	NA	NA	NA	NA	11	mRNA	ITGA6	0	0	0	44	NA	Excluded	mRNA probe	0
244665_at6	TTATCTGTGTTTGCCTAGAGCTTTA	244665_at	NA	NA	NA	NA	NA	NA	Affymetrix	NA	NA	0	0	NA	NA	NA	NA	11	mRNA	ITGA6	0	0	0	36	NA	Excluded	mRNA probe	0
244665_at7	GCCTAGAGCTTTAACAGAGCCTGAC	244665_at	NA	NA	NA	NA	NA	NA	Affymetrix	NA	NA	0	0	NA	NA	NA	NA	11	mRNA	ITGA6	0	0	0	52	NA	Excluded	mRNA probe	0
244665_at8	TTAACAGAGCCTGACACTTGTAACT	244665_at	NA	NA	NA	NA	NA	NA	Affymetrix	NA	NA	0	0	NA	NA	NA	NA	11	mRNA	ITGA6	0	0	0	40	NA	Excluded	mRNA probe	0
244665_at9	AAATCTAAACTCAGGCATGGTGGCT	244665_at	NA	NA	NA	NA	NA	NA	Affymetrix	NA	NA	0	0	NA	NA	NA	NA	11	mRNA	ITGA6	0	0	0	44	NA	Excluded	mRNA probe	0
2515628_st1	CCCTCGCGGGCAGCTCGCGACCGCT	2515628_st	NA	NA	NA	NA	NA	NA	Affymetrix	NA	NA	0	0	NA	NA	NA	NA	4	exon	ITGA6	0	0	0	80	NA	Excluded	mRNA probe	0
2515628_st2	CGGCCGCTCCCCCTCGCGGGCAGCT	2515628_st	NA	NA	NA	NA	NA	NA	Affymetrix	NA	NA	0	0	NA	NA	NA	NA	4	exon	ITGA6	0	0	0	84	NA	Excluded	mRNA probe	0
2515628_st3	GGCAGCTCGCGACCGCTGAATGAGC	2515628_st	NA	NA	NA	NA	NA	NA	Affymetrix	NA	NA	0	0	NA	NA	NA	NA	4	exon	ITGA6	0	0	0	68	NA	Excluded	mRNA probe	0
2515628_st4	CTGCGCTCCGGGCTGGGTCCGAGGC	2515628_st	NA	NA	NA	NA	NA	NA	Affymetrix	NA	NA	0	0	NA	NA	NA	NA	4	exon	ITGA6	0	0	0	80	NA	Excluded	mRNA probe	0
2515629_st1	TGTCCTCGGGCTGCAGTTGCCAGTG	2515629_st	NA	NA	NA	NA	NA	NA	Affymetrix	NA	NA	0	0	NA	NA	NA	NA	4	exon	ITGA6	0	0	0	64	NA	Excluded	mRNA probe	0
2515629_st2	CGCCGACAGGTAGAGCAAGCACAGC	2515629_st	NA	NA	NA	NA	NA	NA	Affymetrix	NA	NA	0	0	NA	NA	NA	NA	4	exon	ITGA6	0	0	0	64	NA	Excluded	mRNA probe	0
2515629_st3	CATATTTCCGGATCACGTTGTCCTC	2515629_st	NA	NA	NA	NA	NA	NA	Affymetrix	NA	NA	0	0	NA	NA	NA	NA	4	exon	ITGA6	0	0	0	48	NA	Excluded	mRNA probe	0
2515629_st4	TGTCCAAGTTGAAGGCTGCGCCGAG	2515629_st	NA	NA	NA	NA	NA	NA	Affymetrix	NA	NA	0	0	NA	NA	NA	NA	4	exon	ITGA6	0	0	0	60	NA	Excluded	mRNA probe	0
2515630_st1	CCGGCTTAAATAGCCGATCATGTGG	2515630_st	NA	NA	NA	NA	NA	NA	Affymetrix	NA	NA	0	0	NA	NA	NA	NA	4	exon	ITGA6	0	0	0	52	NA	Excluded	mRNA probe	0
2515630_st2	CCTCTCCGGCTTAAATAGCCGATCA	2515630_st	NA	NA	NA	NA	NA	NA	Affymetrix	NA	NA	0	0	NA	NA	NA	NA	4	exon	ITGA6	0	0	0	52	NA	Excluded	mRNA probe	0
2515630_st3	GCTTAAATAGCCGATCATGTGGGAA	2515630_st	NA	NA	NA	NA	NA	NA	Affymetrix	NA	NA	0	0	NA	NA	NA	NA	4	exon	ITGA6	0	0	0	44	NA	Excluded	mRNA probe	0
2515630_st4	AAATAGCCGATCATGTGGGAACCAA	2515630_st	NA	NA	NA	NA	NA	NA	Affymetrix	NA	NA	0	0	NA	NA	NA	NA	4	exon	ITGA6	0	0	0	44	NA	Excluded	mRNA probe	0
2515631_st1	AGAGAGAATGCCCAGGAGAATGAAT	2515631_st	NA	NA	NA	NA	NA	NA	Affymetrix	NA	NA	0	0	NA	NA	NA	NA	4	exon	ITGA6	0	0	0	44	NA	Excluded	mRNA probe	0
2515631_st2	AATTCCCTCTGCTGGCCCACAATCA	2515631_st	NA	NA	NA	NA	NA	NA	Affymetrix	NA	NA	0	0	NA	NA	NA	NA	4	exon	ITGA6	0	0	0	52	NA	Excluded	mRNA probe	0
2515631_st3	ATTCCCTCTGCTGGCCCACAATCAT	2515631_st	NA	NA	NA	NA	NA	NA	Affymetrix	NA	NA	0	0	NA	NA	NA	NA	4	exon	ITGA6	0	0	0	52	NA	Excluded	mRNA probe	0
2515631_st4	GAATTCCCTCTGCTGGCCCACAATC	2515631_st	NA	NA	NA	NA	NA	NA	Affymetrix	NA	NA	0	0	NA	NA	NA	NA	4	exon	ITGA6	0	0	0	56	NA	Excluded	mRNA probe	0
2515632_st1	TTCACGACACAGATTCCTGGCAAAG	2515632_st	NA	NA	NA	NA	NA	NA	Affymetrix	NA	NA	0	0	NA	NA	NA	NA	4	exon	ITGA6	0	0	0	48	NA	Excluded	mRNA probe	0
2515632_st2	TATTTCAAGGAAGCCACCGGTTTCA	2515632_st	NA	NA	NA	NA	NA	NA	Affymetrix	NA	NA	0	0	NA	NA	NA	NA	4	exon	ITGA6	0	0	0	44	NA	Excluded	mRNA probe	0
2515632_st3	GTTTCGCAAATCTCCACTGCCAGGA	2515632_st	NA	NA	NA	NA	NA	NA	Affymetrix	NA	NA	0	0	NA	NA	NA	NA	4	exon	ITGA6	0	0	0	52	NA	Excluded	mRNA probe	0
2515632_st4	GATTCCTGGCAAAGTCACGTTTCGC	2515632_st	NA	NA	NA	NA	NA	NA	Affymetrix	NA	NA	0	0	NA	NA	NA	NA	4	exon	ITGA6	0	0	0	52	NA	Excluded	mRNA probe	0
2515633_st1	GAAGCCCAGCAGCAGTAACAAGTTT	2515633_st	NA	NA	NA	NA	NA	NA	Affymetrix	NA	NA	0	0	NA	NA	NA	NA	4	exon	ITGA6	0	0	0	48	NA	Excluded	mRNA probe	0
2515633_st2	TGCCTCAGCTCTAATACCAGAGAAG	2515633_st	NA	NA	NA	NA	NA	NA	Affymetrix	NA	NA	0	0	NA	NA	NA	NA	4	exon	ITGA6	0	0	0	48	NA	Excluded	mRNA probe	0
2515633_st3	TAACAAGTTTTAGCAAGCATGCTGC	2515633_st	NA	NA	NA	NA	NA	NA	Affymetrix	NA	NA	0	0	NA	NA	NA	NA	4	exon	ITGA6	0	0	0	40	NA	Excluded	mRNA probe	0
2515633_st4	TCGGGAGGAGTTGCCTCAGCTCTAA	2515633_st	NA	NA	NA	NA	NA	NA	Affymetrix	NA	NA	0	0	NA	NA	NA	NA	4	exon	ITGA6	0	0	0	56	NA	Excluded	mRNA probe	0
2515634_st1	AGATTCCGTTTCCTCAGAGGCAGAA	2515634_st	NA	NA	NA	NA	NA	NA	Affymetrix	NA	NA	0	0	NA	NA	NA	NA	4	exon	ITGA6	0	0	0	48	NA	Excluded	mRNA probe	0
2515634_st2	ATTCCGTTTCCTCAGAGGCAGAAGA	2515634_st	NA	NA	NA	NA	NA	NA	Affymetrix	NA	NA	0	0	NA	NA	NA	NA	4	exon	ITGA6	0	0	0	48	NA	Excluded	mRNA probe	0
2515634_st3	CCTCAGAGGCAGAAGACACCAAGGC	2515634_st	NA	NA	NA	NA	NA	NA	Affymetrix	NA	NA	0	0	NA	NA	NA	NA	4	exon	ITGA6	0	0	0	60	NA	Excluded	mRNA probe	0
2515634_st4	TTCCTCAGAGGCAGAAGACACCAAG	2515634_st	NA	NA	NA	NA	NA	NA	Affymetrix	NA	NA	0	0	NA	NA	NA	NA	4	exon	ITGA6	0	0	0	52	NA	Excluded	mRNA probe	0
2515635_st1	AACGTCTTGTGCGTTTCTTTGCTAA	2515635_st	NA	NA	NA	NA	NA	NA	Affymetrix	NA	NA	0	0	NA	NA	NA	NA	4	exon	ITGA6	0	0	0	40	NA	Excluded	mRNA probe	0
2515635_st2	CGTCTTGTGCGTTTCTTTGCTAAGC	2515635_st	NA	NA	NA	NA	NA	NA	Affymetrix	NA	NA	0	0	NA	NA	NA	NA	4	exon	ITGA6	0	0	0	48	NA	Excluded	mRNA probe	0
2515635_st3	TTGTGCGTTTCTTTGCTAAGCTTAC	2515635_st	NA	NA	NA	NA	NA	NA	Affymetrix	NA	NA	0	0	NA	NA	NA	NA	4	exon	ITGA6	0	0	0	40	NA	Excluded	mRNA probe	0
2515635_st4	TTAACGTCTTGTGCGTTTCTTTGCT	2515635_st	NA	NA	NA	NA	NA	NA	Affymetrix	NA	NA	0	0	NA	NA	NA	NA	4	exon	ITGA6	0	0	0	40	NA	Excluded	mRNA probe	0
2515636_st1	AAGGACAACAGATTCGAAAAGAGAC	2515636_st	NA	NA	NA	NA	NA	NA	Affymetrix	NA	NA	0	0	NA	NA	NA	NA	4	exon	ITGA6	0	0	0	40	NA	Excluded	mRNA probe	0
2515636_st2	TGCGGCGGCTACTGCAGATGACAGC	2515636_st	NA	NA	NA	NA	NA	NA	Affymetrix	NA	NA	0	0	NA	NA	NA	NA	4	exon	ITGA6	0	0	0	64	NA	Excluded	mRNA probe	0
2515636_st3	TGACAGCAGACCACATGGCAGGATG	2515636_st	NA	NA	NA	NA	NA	NA	Affymetrix	NA	NA	0	0	NA	NA	NA	NA	4	exon	ITGA6	0	0	0	56	NA	Excluded	mRNA probe	0
2515636_st4	TGGGGAAAAAGGACAACAGATTCGA	2515636_st	NA	NA	NA	NA	NA	NA	Affymetrix	NA	NA	0	0	NA	NA	NA	NA	4	exon	ITGA6	0	0	0	44	NA	Excluded	mRNA probe	0
2515637_st1	ACTAAGAGATGACAGCGGGACTGGA	2515637_st	NA	NA	NA	NA	NA	NA	Affymetrix	NA	NA	0	0	NA	NA	NA	NA	3	exon	ITGA6	0	0	0	52	NA	Excluded	mRNA probe	0
2515637_st2	CTAAGAGATGACAGCGGGACTGGAG	2515637_st	NA	NA	NA	NA	NA	NA	Affymetrix	NA	NA	0	0	NA	NA	NA	NA	3	exon	ITGA6	0	0	0	56	NA	Excluded	mRNA probe	0
2515637_st3	TAAGAGATGACAGCGGGACTGGAGG	2515637_st	NA	NA	NA	NA	NA	NA	Affymetrix	NA	NA	0	0	NA	NA	NA	NA	3	exon	ITGA6	0	0	0	56	NA	Excluded	mRNA probe	0
2515638_st1	GAACCCCAGGACTTTCACACTGGAA	2515638_st	NA	NA	NA	NA	NA	NA	Affymetrix	NA	NA	0	0	NA	NA	NA	NA	4	exon	ITGA6	0	0	0	52	NA	Excluded	mRNA probe	0
2515638_st2	GAGGGTGCTGGAAGGGATAAGTGGG	2515638_st	NA	NA	NA	NA	NA	NA	Affymetrix	NA	NA	0	0	NA	NA	NA	NA	4	exon	ITGA6	0	0	0	60	NA	Excluded	mRNA probe	0
2515638_st3	TAAGTGGGGTGCCAGGATCAGAGGC	2515638_st	NA	NA	NA	NA	NA	NA	Affymetrix	NA	NA	0	0	NA	NA	NA	NA	4	exon	ITGA6	0	0	0	60	NA	Excluded	mRNA probe	0
2515638_st4	GGTGCCAGGATCAGAGGCCCAGAAC	2515638_st	NA	NA	NA	NA	NA	NA	Affymetrix	NA	NA	0	0	NA	NA	NA	NA	4	exon	ITGA6	0	0	0	64	NA	Excluded	mRNA probe	0
2515639_st1	CTATAAGGTGAATGTGTTAAATTAC	2515639_st	NA	NA	NA	NA	NA	NA	Affymetrix	NA	NA	0	0	NA	NA	NA	NA	4	exon	ITGA6	0	0	0	28	NA	Excluded	mRNA probe	0
2515639_st2	TACTGTACTTGGCAGATGTCAGAGG	2515639_st	NA	NA	NA	NA	NA	NA	Affymetrix	NA	NA	0	0	NA	NA	NA	NA	4	exon	ITGA6	0	0	0	48	NA	Excluded	mRNA probe	0
2515639_st3	GAGGTGAACTGCCTAGACTATAAGG	2515639_st	NA	NA	NA	NA	NA	NA	Affymetrix	NA	NA	0	0	NA	NA	NA	NA	4	exon	ITGA6	0	0	0	48	NA	Excluded	mRNA probe	0
2515639_st4	AAATTACTGTACTTGGCAGATGTCA	2515639_st	NA	NA	NA	NA	NA	NA	Affymetrix	NA	NA	0	0	NA	NA	NA	NA	4	exon	ITGA6	0	0	0	36	NA	Excluded	mRNA probe	0
2515640_st1	GTCCCCGATCCCAGGAATGCCAACA	2515640_st	NA	NA	NA	NA	NA	NA	Affymetrix	NA	NA	0	0	NA	NA	NA	NA	4	exon	ITGA6	0	0	0	60	NA	Excluded	mRNA probe	0
2515640_st2	TGCTCCACTCCTATTCCAGTGATGT	2515640_st	NA	NA	NA	NA	NA	NA	Affymetrix	NA	NA	0	0	NA	NA	NA	NA	4	exon	ITGA6	0	0	0	48	NA	Excluded	mRNA probe	0
2515640_st3	CCGATCCCAGGAATGCCAACAAACA	2515640_st	NA	NA	NA	NA	NA	NA	Affymetrix	NA	NA	0	0	NA	NA	NA	NA	4	exon	ITGA6	0	0	0	52	NA	Excluded	mRNA probe	0
2515640_st4	TGTCCTTGGTGCCTGAACCTTCTTG	2515640_st	NA	NA	NA	NA	NA	NA	Affymetrix	NA	NA	0	0	NA	NA	NA	NA	4	exon	ITGA6	0	0	0	52	NA	Excluded	mRNA probe	0
2515641_st1	CAAAACAGCACACACCAAGGTACAG	2515641_st	NA	NA	NA	NA	NA	NA	Affymetrix	NA	NA	0	0	NA	NA	NA	NA	4	exon	ITGA6	0	0	0	48	NA	Excluded	mRNA probe	0
2515641_st2	CAGCACACACCAAGGTACAGAACTG	2515641_st	NA	NA	NA	NA	NA	NA	Affymetrix	NA	NA	0	0	NA	NA	NA	NA	4	exon	ITGA6	0	0	0	52	NA	Excluded	mRNA probe	0
2515641_st3	CATTTGAAGGAACAAAACAGCACAC	2515641_st	NA	NA	NA	NA	NA	NA	Affymetrix	NA	NA	0	0	NA	NA	NA	NA	4	exon	ITGA6	0	0	0	40	NA	Excluded	mRNA probe	0
2515641_st4	CCTACATTTGAAGGAACAAAACAGC	2515641_st	NA	NA	NA	NA	NA	NA	Affymetrix	NA	NA	0	0	NA	NA	NA	NA	4	exon	ITGA6	0	0	0	40	NA	Excluded	mRNA probe	0
2515642_st1	TCTTCAACAGCTTAGGCAGTGAGTG	2515642_st	NA	NA	NA	NA	NA	NA	Affymetrix	NA	NA	0	0	NA	NA	NA	NA	4	exon	ITGA6	0	0	0	48	NA	Excluded	mRNA probe	0
2515642_st2	TATGGCTGGTTCATGCAAAACGCAC	2515642_st	NA	NA	NA	NA	NA	NA	Affymetrix	NA	NA	0	0	NA	NA	NA	NA	4	exon	ITGA6	0	0	0	48	NA	Excluded	mRNA probe	0
2515642_st3	AACGCACAAACACAACTAAACAGGG	2515642_st	NA	NA	NA	NA	NA	NA	Affymetrix	NA	NA	0	0	NA	NA	NA	NA	4	exon	ITGA6	0	0	0	44	NA	Excluded	mRNA probe	0
2515642_st4	GAACAAATGTAGAGTCCTATGGCTG	2515642_st	NA	NA	NA	NA	NA	NA	Affymetrix	NA	NA	0	0	NA	NA	NA	NA	4	exon	ITGA6	0	0	0	44	NA	Excluded	mRNA probe	0
2515643_st1	GCTGTACAGCCCTCCCGTTCTGTTG	2515643_st	NA	NA	NA	NA	NA	NA	Affymetrix	NA	NA	0	0	NA	NA	NA	NA	4	exon	ITGA6	0	0	0	60	NA	Excluded	mRNA probe	0
2515643_st2	TCTGCAGTGGAAGCGCTTCTGCCCG	2515643_st	NA	NA	NA	NA	NA	NA	Affymetrix	NA	NA	0	0	NA	NA	NA	NA	4	exon	ITGA6	0	0	0	64	NA	Excluded	mRNA probe	0
2515643_st3	GCGGTGATGTCGCAGCTGTACAGCC	2515643_st	NA	NA	NA	NA	NA	NA	Affymetrix	NA	NA	0	0	NA	NA	NA	NA	4	exon	ITGA6	0	0	0	64	NA	Excluded	mRNA probe	0
2515643_st4	TATCAAACTCGATCCGCGTGCATGG	2515643_st	NA	NA	NA	NA	NA	NA	Affymetrix	NA	NA	0	0	NA	NA	NA	NA	4	exon	ITGA6	0	0	0	52	NA	Excluded	mRNA probe	0
2515644_st1	CGCGGCATCCCAGTATGATTCAGAA	2515644_st	NA	NA	NA	NA	NA	NA	Affymetrix	NA	NA	0	0	NA	NA	NA	NA	4	exon	ITGA6	0	0	0	52	NA	Excluded	mRNA probe	0
2515644_st2	GGCTGATGAATACAAGATACGCTCA	2515644_st	NA	NA	NA	NA	NA	NA	Affymetrix	NA	NA	0	0	NA	NA	NA	NA	4	exon	ITGA6	0	0	0	44	NA	Excluded	mRNA probe	0
2515644_st3	CAAGCTGCCGGAGTGAACGCTGAGT	2515644_st	NA	NA	NA	NA	NA	NA	Affymetrix	NA	NA	0	0	NA	NA	NA	NA	4	exon	ITGA6	0	0	0	60	NA	Excluded	mRNA probe	0
2515644_st4	TAGAAACCACGGTTAGGAGGAGCAG	2515644_st	NA	NA	NA	NA	NA	NA	Affymetrix	NA	NA	0	0	NA	NA	NA	NA	4	exon	ITGA6	0	0	0	52	NA	Excluded	mRNA probe	0
2515645_st1	TTCCTTGCTTTCTGACGTGGGGTCA	2515645_st	NA	NA	NA	NA	NA	NA	Affymetrix	NA	NA	0	0	NA	NA	NA	NA	4	exon	ITGA6	0	0	0	52	NA	Excluded	mRNA probe	0
2515645_st2	GACCTTGGCTCTGGACGGTGACCCC	2515645_st	NA	NA	NA	NA	NA	NA	Affymetrix	NA	NA	0	0	NA	NA	NA	NA	4	exon	ITGA6	0	0	0	68	NA	Excluded	mRNA probe	0
2515645_st3	GGACCTTGGCTCTGGACGGTGACCC	2515645_st	NA	NA	NA	NA	NA	NA	Affymetrix	NA	NA	0	0	NA	NA	NA	NA	4	exon	ITGA6	0	0	0	68	NA	Excluded	mRNA probe	0
2515645_st4	GGTGACCCCCATCCACTGATCTTCC	2515645_st	NA	NA	NA	NA	NA	NA	Affymetrix	NA	NA	0	0	NA	NA	NA	NA	4	exon	ITGA6	0	0	0	60	NA	Excluded	mRNA probe	0
2515646_st1	CATCCATATCGTCTTCAATCCTGAG	2515646_st	NA	NA	NA	NA	NA	NA	Affymetrix	NA	NA	0	0	NA	NA	NA	NA	4	exon	ITGA6	0	0	0	44	NA	Excluded	mRNA probe	0
2515646_st2	GCCTTTTTTCATATCGGTGAGCACA	2515646_st	NA	NA	NA	NA	NA	NA	Affymetrix	NA	NA	0	0	NA	NA	NA	NA	4	exon	ITGA6	0	0	0	44	NA	Excluded	mRNA probe	0
2515646_st3	TCAGGACATAACACCGCCCAAAGAT	2515646_st	NA	NA	NA	NA	NA	NA	Affymetrix	NA	NA	0	0	NA	NA	NA	NA	4	exon	ITGA6	0	0	0	48	NA	Excluded	mRNA probe	0
2515646_st4	CCAAAGATGTCTCGGGATTCCTGCT	2515646_st	NA	NA	NA	NA	NA	NA	Affymetrix	NA	NA	0	0	NA	NA	NA	NA	4	exon	ITGA6	0	0	0	52	NA	Excluded	mRNA probe	0
2515647_st1	GAATGTCAACACCAAAACATATATT	2515647_st	NA	NA	NA	NA	NA	NA	Affymetrix	NA	NA	0	0	NA	NA	NA	NA	4	exon	ITGA6	0	0	0	28	NA	Excluded	mRNA probe	0
2515647_st2	TATAATATACGAATGTCTTCTAACA	2515647_st	NA	NA	NA	NA	NA	NA	Affymetrix	NA	NA	0	0	NA	NA	NA	NA	4	exon	ITGA6	0	0	0	24	NA	Excluded	mRNA probe	0
2515647_st3	CTACCTGAATTAAAGTAAAGTACTG	2515647_st	NA	NA	NA	NA	NA	NA	Affymetrix	NA	NA	0	0	NA	NA	NA	NA	4	exon	ITGA6	0	0	0	32	NA	Excluded	mRNA probe	0
2515647_st4	GTCCATGTTAATACACTGTTATTTG	2515647_st	NA	NA	NA	NA	NA	NA	Affymetrix	NA	NA	0	0	NA	NA	NA	NA	4	exon	ITGA6	0	0	0	32	NA	Excluded	mRNA probe	0
2515648_st1	TAATCAAACGACTTTTCCTCACATA	2515648_st	NA	NA	NA	NA	NA	NA	Affymetrix	NA	NA	0	0	NA	NA	NA	NA	4	exon	ITGA6	0	0	0	32	NA	Excluded	mRNA probe	0
2515648_st2	CATCATGGATGAGAGTTAGGTTGTC	2515648_st	NA	NA	NA	NA	NA	NA	Affymetrix	NA	NA	0	0	NA	NA	NA	NA	4	exon	ITGA6	0	0	0	44	NA	Excluded	mRNA probe	0
2515648_st3	CCAATTCGTCTGTAATCTGCCCTTC	2515648_st	NA	NA	NA	NA	NA	NA	Affymetrix	NA	NA	0	0	NA	NA	NA	NA	4	exon	ITGA6	0	0	0	48	NA	Excluded	mRNA probe	0
2515648_st4	TGCCCTTCTAACTCTACTGAATTAT	2515648_st	NA	NA	NA	NA	NA	NA	Affymetrix	NA	NA	0	0	NA	NA	NA	NA	4	exon	ITGA6	0	0	0	36	NA	Excluded	mRNA probe	0
2515649_st1	ACAACAAAAAAATGAAGATGAAACA	2515649_st	NA	NA	NA	NA	NA	NA	Affymetrix	NA	NA	0	0	NA	NA	NA	NA	2	exon	ITGA6	0	0	0	24	NA	Excluded	mRNA probe	0
2515649_st2	CAACAAAAAAATGAAGATGAAACAA	2515649_st	NA	NA	NA	NA	NA	NA	Affymetrix	NA	NA	0	0	NA	NA	NA	NA	2	exon	ITGA6	0	0	0	24	NA	Excluded	mRNA probe	0
2515650_st1	ACTTTCATCATGCTCAGTCTCTCCA	2515650_st	NA	NA	NA	NA	NA	NA	Affymetrix	NA	NA	0	0	NA	NA	NA	NA	4	exon	ITGA6	0	0	0	44	NA	Excluded	mRNA probe	0
2515650_st2	GAACAGGAACGAGACTTTCATCATG	2515650_st	NA	NA	NA	NA	NA	NA	Affymetrix	NA	NA	0	0	NA	NA	NA	NA	4	exon	ITGA6	0	0	0	44	NA	Excluded	mRNA probe	0
2515650_st3	CTAAGTAACTGTTAGCAGGAACAGG	2515650_st	NA	NA	NA	NA	NA	NA	Affymetrix	NA	NA	0	0	NA	NA	NA	NA	4	exon	ITGA6	0	0	0	44	NA	Excluded	mRNA probe	0
2515650_st4	AGCAGGAACAGGAACGAGACTTTCA	2515650_st	NA	NA	NA	NA	NA	NA	Affymetrix	NA	NA	0	0	NA	NA	NA	NA	4	exon	ITGA6	0	0	0	48	NA	Excluded	mRNA probe	0
2515651_st1	CTGCGAGGGAGTTTCACACAAGGTA	2515651_st	NA	NA	NA	NA	NA	NA	Affymetrix	NA	NA	0	0	NA	NA	NA	NA	4	exon	ITGA6	0	0	0	52	NA	Excluded	mRNA probe	0
2515651_st2	TAGGCCCTGCGAGGGAGTTTCACAC	2515651_st	NA	NA	NA	NA	NA	NA	Affymetrix	NA	NA	0	0	NA	NA	NA	NA	4	exon	ITGA6	0	0	0	60	NA	Excluded	mRNA probe	0
2515651_st3	ACACAAGGTATCTGAGAAGGTGGGC	2515651_st	NA	NA	NA	NA	NA	NA	Affymetrix	NA	NA	0	0	NA	NA	NA	NA	4	exon	ITGA6	0	0	0	52	NA	Excluded	mRNA probe	0
2515651_st4	GCCATAGGCCCTGCGAGGGAGTTTC	2515651_st	NA	NA	NA	NA	NA	NA	Affymetrix	NA	NA	0	0	NA	NA	NA	NA	4	exon	ITGA6	0	0	0	64	NA	Excluded	mRNA probe	0
2515652_st1	CCTGTTTCAGGTTACGGAGGCTGCC	2515652_st	NA	NA	NA	NA	NA	NA	Affymetrix	NA	NA	0	0	NA	NA	NA	NA	4	exon	ITGA6	0	0	0	60	NA	Excluded	mRNA probe	0
2515652_st2	GAATTGGCCCTTAGACACAGTCTGG	2515652_st	NA	NA	NA	NA	NA	NA	Affymetrix	NA	NA	0	0	NA	NA	NA	NA	4	exon	ITGA6	0	0	0	52	NA	Excluded	mRNA probe	0
2515652_st3	TAGTCATGCAAACAAGCCTTAGGAG	2515652_st	NA	NA	NA	NA	NA	NA	Affymetrix	NA	NA	0	0	NA	NA	NA	NA	4	exon	ITGA6	0	0	0	44	NA	Excluded	mRNA probe	0
2515652_st4	TGAAAGCCGTTTTAGCAGTCCTGCT	2515652_st	NA	NA	NA	NA	NA	NA	Affymetrix	NA	NA	0	0	NA	NA	NA	NA	4	exon	ITGA6	0	0	0	48	NA	Excluded	mRNA probe	0
2515653_st1	TCAGGGAATGTGTCAGGCTGCTCCC	2515653_st	NA	NA	NA	NA	NA	NA	Affymetrix	NA	NA	0	0	NA	NA	NA	NA	4	exon	ITGA6	0	0	0	60	NA	Excluded	mRNA probe	0
2515653_st2	TAGGTAGCTATTCATCATCACATCA	2515653_st	NA	NA	NA	NA	NA	NA	Affymetrix	NA	NA	0	0	NA	NA	NA	NA	4	exon	ITGA6	0	0	0	36	NA	Excluded	mRNA probe	0
2515653_st3	AGGATCTGTATAGGAAACGCTGGTC	2515653_st	NA	NA	NA	NA	NA	NA	Affymetrix	NA	NA	0	0	NA	NA	NA	NA	4	exon	ITGA6	0	0	0	48	NA	Excluded	mRNA probe	0
2515653_st4	AAACTGATCAGGATCTGTATAGGAA	2515653_st	NA	NA	NA	NA	NA	NA	Affymetrix	NA	NA	0	0	NA	NA	NA	NA	4	exon	ITGA6	0	0	0	36	NA	Excluded	mRNA probe	0
2515654_st1	CTTCTCCATCGAATATGTGCTCAGG	2515654_st	NA	NA	NA	NA	NA	NA	Affymetrix	NA	NA	0	0	NA	NA	NA	NA	4	exon	ITGA6	0	0	0	48	NA	Excluded	mRNA probe	0
2515654_st2	GGAGGAGATGTGCAGACTTCATGTC	2515654_st	NA	NA	NA	NA	NA	NA	Affymetrix	NA	NA	0	0	NA	NA	NA	NA	4	exon	ITGA6	0	0	0	52	NA	Excluded	mRNA probe	0
2515654_st3	TGTGATTGGCTCTGGGAGCACCAGA	2515654_st	NA	NA	NA	NA	NA	NA	Affymetrix	NA	NA	0	0	NA	NA	NA	NA	4	exon	ITGA6	0	0	0	56	NA	Excluded	mRNA probe	0
2515654_st4	AAATGAAGAGGCCAGACCTTCTCCA	2515654_st	NA	NA	NA	NA	NA	NA	Affymetrix	NA	NA	0	0	NA	NA	NA	NA	4	exon	ITGA6	0	0	0	48	NA	Excluded	mRNA probe	0
2515655_st1	TAGCCATCTTGATTAATATCTCCAA	2515655_st	NA	NA	NA	NA	NA	NA	Affymetrix	NA	NA	0	0	NA	NA	NA	NA	4	exon	ITGA6	0	0	0	32	NA	Excluded	mRNA probe	0
2515655_st2	TGTAGACATACACTGCACCTCCAAC	2515655_st	NA	NA	NA	NA	NA	NA	Affymetrix	NA	NA	0	0	NA	NA	NA	NA	4	exon	ITGA6	0	0	0	48	NA	Excluded	mRNA probe	0
2515655_st3	TACTGCAATGCCAAACATAGAATCT	2515655_st	NA	NA	NA	NA	NA	NA	Affymetrix	NA	NA	0	0	NA	NA	NA	NA	4	exon	ITGA6	0	0	0	36	NA	Excluded	mRNA probe	0
2515655_st4	TCCATTAAGACGAATTGGCTTCACA	2515655_st	NA	NA	NA	NA	NA	NA	Affymetrix	NA	NA	0	0	NA	NA	NA	NA	4	exon	ITGA6	0	0	0	40	NA	Excluded	mRNA probe	0
2515656_st1	GATCCATGATAGATAAAAACCTTTC	2515656_st	NA	NA	NA	NA	NA	NA	Affymetrix	NA	NA	0	0	NA	NA	NA	NA	4	exon	ITGA6	0	0	0	32	NA	Excluded	mRNA probe	0
2515656_st2	TCATACGGAGCTCCAACTGCAATAT	2515656_st	NA	NA	NA	NA	NA	NA	Affymetrix	NA	NA	0	0	NA	NA	NA	NA	4	exon	ITGA6	0	0	0	44	NA	Excluded	mRNA probe	0
2515656_st3	AACCTTTCCCAAGTCATCATACGGA	2515656_st	NA	NA	NA	NA	NA	NA	Affymetrix	NA	NA	0	0	NA	NA	NA	NA	4	exon	ITGA6	0	0	0	44	NA	Excluded	mRNA probe	0
2515656_st4	CCAAGTCATCATACGGAGCTCCAAC	2515656_st	NA	NA	NA	NA	NA	NA	Affymetrix	NA	NA	0	0	NA	NA	NA	NA	4	exon	ITGA6	0	0	0	52	NA	Excluded	mRNA probe	0
2515657_st1	CAGGGTAGGAATTTCGATCAAGGTC	2515657_st	NA	NA	NA	NA	NA	NA	Affymetrix	NA	NA	0	0	NA	NA	NA	NA	4	exon	ITGA6	0	0	0	48	NA	Excluded	mRNA probe	0
2515657_st2	GCAATTGAATATCCAAAATAAGGTG	2515657_st	NA	NA	NA	NA	NA	NA	Affymetrix	NA	NA	0	0	NA	NA	NA	NA	4	exon	ITGA6	0	0	0	32	NA	Excluded	mRNA probe	0
2515657_st3	GAACCAACAGCAACATCAGGGTAGG	2515657_st	NA	NA	NA	NA	NA	NA	Affymetrix	NA	NA	0	0	NA	NA	NA	NA	4	exon	ITGA6	0	0	0	52	NA	Excluded	mRNA probe	0
2515657_st4	AAATAGTTACTGAATCTGAGAGGGA	2515657_st	NA	NA	NA	NA	NA	NA	Affymetrix	NA	NA	0	0	NA	NA	NA	NA	4	exon	ITGA6	0	0	0	36	NA	Excluded	mRNA probe	0
2515658_st1	GCGCCCCACACGCTGTTTTCTGGCG	2515658_st	NA	NA	NA	NA	NA	NA	Affymetrix	NA	NA	0	0	NA	NA	NA	NA	4	exon	ITGA6	0	0	0	68	NA	Excluded	mRNA probe	0
2515658_st2	TCTGAATATTAATCACAGGCCGGGA	2515658_st	NA	NA	NA	NA	NA	NA	Affymetrix	NA	NA	0	0	NA	NA	NA	NA	4	exon	ITGA6	0	0	0	44	NA	Excluded	mRNA probe	0
2515658_st3	GTTTTCTGGCGGAGGTCAATTCTGT	2515658_st	NA	NA	NA	NA	NA	NA	Affymetrix	NA	NA	0	0	NA	NA	NA	NA	4	exon	ITGA6	0	0	0	48	NA	Excluded	mRNA probe	0
2515658_st4	TCTGTTAGGAGTTACTGTGATGGTT	2515658_st	NA	NA	NA	NA	NA	NA	Affymetrix	NA	NA	0	0	NA	NA	NA	NA	4	exon	ITGA6	0	0	0	40	NA	Excluded	mRNA probe	0
2515659_st1	AACCAGCGGGGTTAGCAGTATATTC	2515659_st	NA	NA	NA	NA	NA	NA	Affymetrix	NA	NA	0	0	NA	NA	NA	NA	4	exon	ITGA6	0	0	0	48	NA	Excluded	mRNA probe	0
2515659_st2	ATATTGAAGGATTATAACCAGCGGG	2515659_st	NA	NA	NA	NA	NA	NA	Affymetrix	NA	NA	0	0	NA	NA	NA	NA	4	exon	ITGA6	0	0	0	40	NA	Excluded	mRNA probe	0
2515659_st3	CGGGGTTAGCAGTATATTCAAAACA	2515659_st	NA	NA	NA	NA	NA	NA	Affymetrix	NA	NA	0	0	NA	NA	NA	NA	4	exon	ITGA6	0	0	0	40	NA	Excluded	mRNA probe	0
2515659_st4	CAGCGGGGTTAGCAGTATATTCAAA	2515659_st	NA	NA	NA	NA	NA	NA	Affymetrix	NA	NA	0	0	NA	NA	NA	NA	4	exon	ITGA6	0	0	0	44	NA	Excluded	mRNA probe	0
2515660_st1	TACACTAATGGAACCTGGAGGGAAG	2515660_st	NA	NA	NA	NA	NA	NA	Affymetrix	NA	NA	0	0	NA	NA	NA	NA	4	exon	ITGA6	0	0	0	48	NA	Excluded	mRNA probe	0
2515660_st2	CACTGGGCTAGAAGGCACAGCCTGT	2515660_st	NA	NA	NA	NA	NA	NA	Affymetrix	NA	NA	0	0	NA	NA	NA	NA	4	exon	ITGA6	0	0	0	60	NA	Excluded	mRNA probe	0
2515660_st3	TGGGCTAGAAGGCACAGCCTGTTCT	2515660_st	NA	NA	NA	NA	NA	NA	Affymetrix	NA	NA	0	0	NA	NA	NA	NA	4	exon	ITGA6	0	0	0	56	NA	Excluded	mRNA probe	0
2515660_st4	GTTCTTGATAACCTACACTAATGGA	2515660_st	NA	NA	NA	NA	NA	NA	Affymetrix	NA	NA	0	0	NA	NA	NA	NA	4	exon	ITGA6	0	0	0	36	NA	Excluded	mRNA probe	0
2515661_st1	CTCTTGAGGATAGCCCAGATTTTCT	2515661_st	NA	NA	NA	NA	NA	NA	Affymetrix	NA	NA	0	0	NA	NA	NA	NA	4	exon	ITGA6	0	0	0	44	NA	Excluded	mRNA probe	0
2515661_st2	TGGGCTCAGAACCTTGGTTTCGAAA	2515661_st	NA	NA	NA	NA	NA	NA	Affymetrix	NA	NA	0	0	NA	NA	NA	NA	4	exon	ITGA6	0	0	0	48	NA	Excluded	mRNA probe	0
2515661_st3	CTTGAGTATATTTGGGCTCAGAACC	2515661_st	NA	NA	NA	NA	NA	NA	Affymetrix	NA	NA	0	0	NA	NA	NA	NA	4	exon	ITGA6	0	0	0	44	NA	Excluded	mRNA probe	0
2515661_st4	CCTTGGTTTCGAAACTGAACTCTTG	2515661_st	NA	NA	NA	NA	NA	NA	Affymetrix	NA	NA	0	0	NA	NA	NA	NA	4	exon	ITGA6	0	0	1	44	NA	Excluded	mRNA probe	0
2515662_st1	CAATATGAGCTGTCTTGGGTTCATC	2515662_st	NA	NA	NA	NA	NA	NA	Affymetrix	NA	NA	0	0	NA	NA	NA	NA	4	exon	ITGA6	0	0	0	44	NA	Excluded	mRNA probe	0
2515662_st2	GGAATGGGACGCAGTTTATCTCTGA	2515662_st	NA	NA	NA	NA	NA	NA	Affymetrix	NA	NA	0	0	NA	NA	NA	NA	4	exon	ITGA6	0	0	0	48	NA	Excluded	mRNA probe	0
2515662_st3	GAAGTGAATTCACTCGCCTACGAGA	2515662_st	NA	NA	NA	NA	NA	NA	Affymetrix	NA	NA	0	0	NA	NA	NA	NA	4	exon	ITGA6	0	0	0	48	NA	Excluded	mRNA probe	0
2515662_st4	TGGATCTCCACTGAGGCAGTTATGG	2515662_st	NA	NA	NA	NA	NA	NA	Affymetrix	NA	NA	0	0	NA	NA	NA	NA	4	exon	ITGA6	0	0	0	52	NA	Excluded	mRNA probe	0
2515663_st1	TGCTGTTACATACATTGTCGTCTCC	2515663_st	NA	NA	NA	NA	NA	NA	Affymetrix	NA	NA	0	0	NA	NA	NA	NA	4	exon	ITGA6	0	0	0	44	NA	Excluded	mRNA probe	0
2515663_st2	TCTCCACATCCCTCTTTTAAGAAGT	2515663_st	NA	NA	NA	NA	NA	NA	Affymetrix	NA	NA	0	0	NA	NA	NA	NA	4	exon	ITGA6	0	0	0	40	NA	Excluded	mRNA probe	0
2515663_st3	TATTCTAGTTTAAGGTTGCTGTTAC	2515663_st	NA	NA	NA	NA	NA	NA	Affymetrix	NA	NA	0	0	NA	NA	NA	NA	4	exon	ITGA6	0	0	0	32	NA	Excluded	mRNA probe	0
2515663_st4	CCTTCTCGGGTGCAAAATTTATATT	2515663_st	NA	NA	NA	NA	NA	NA	Affymetrix	NA	NA	0	0	NA	NA	NA	NA	4	exon	ITGA6	0	0	0	36	NA	Excluded	mRNA probe	0
2515664_st1	TGCAATCAGTTTAGCCTCATGGGCG	2515664_st	NA	NA	NA	NA	NA	NA	Affymetrix	NA	NA	0	0	NA	NA	NA	NA	4	exon	ITGA6	0	0	0	52	NA	Excluded	mRNA probe	0
2515664_st2	TATATGCAGAATAGGTTAAAGTGTC	2515664_st	NA	NA	NA	NA	NA	NA	Affymetrix	NA	NA	0	0	NA	NA	NA	NA	4	exon	ITGA6	0	0	0	32	NA	Excluded	mRNA probe	0
2515664_st3	TAAAGTGTCTGGAAACGTTGCAATC	2515664_st	NA	NA	NA	NA	NA	NA	Affymetrix	NA	NA	0	0	NA	NA	NA	NA	4	exon	ITGA6	0	0	0	40	NA	Excluded	mRNA probe	0
2515664_st4	GCCATCTTTTGTGGGATTCCTTGGG	2515664_st	NA	NA	NA	NA	NA	NA	Affymetrix	NA	NA	0	0	NA	NA	NA	NA	4	exon	ITGA6	0	0	0	52	NA	Excluded	mRNA probe	0
2515665_st1	CAGCTTGCGAGCCATTCTGGTTGGC	2515665_st	NA	NA	NA	NA	NA	NA	Affymetrix	NA	NA	0	0	NA	NA	NA	NA	4	exon	ITGA6	0	0	0	60	NA	Excluded	mRNA probe	0
2515665_st2	AAGGATTTCCGAGCTCACAGTCAGC	2515665_st	NA	NA	NA	NA	NA	NA	Affymetrix	NA	NA	0	0	NA	NA	NA	NA	4	exon	ITGA6	0	0	1	52	NA	Excluded	mRNA probe	0
2515665_st3	TTTAAAAGGATTTCCGAGCTCACAG	2515665_st	NA	NA	NA	NA	NA	NA	Affymetrix	NA	NA	0	0	NA	NA	NA	NA	4	exon	ITGA6	0	0	0	40	NA	Excluded	mRNA probe	0
2515665_st4	GAGCCATTCTGGTTGGCAACACAAC	2515665_st	NA	NA	NA	NA	NA	NA	Affymetrix	NA	NA	0	0	NA	NA	NA	NA	4	exon	ITGA6	0	0	0	52	NA	Excluded	mRNA probe	0
2515666_st1	GTGTCAAAGGTGACTTCAGTTGTAC	2515666_st	NA	NA	NA	NA	NA	NA	Affymetrix	NA	NA	0	0	NA	NA	NA	NA	4	exon	ITGA6	0	0	0	44	NA	Excluded	mRNA probe	0
2515666_st2	ACTTCAGATTAATATCCAGATCTGG	2515666_st	NA	NA	NA	NA	NA	NA	Affymetrix	NA	NA	0	0	NA	NA	NA	NA	4	exon	ITGA6	0	0	0	36	NA	Excluded	mRNA probe	0
2515666_st3	CTTCAGATTAATATCCAGATCTGGG	2515666_st	NA	NA	NA	NA	NA	NA	Affymetrix	NA	NA	0	0	NA	NA	NA	NA	4	exon	ITGA6	0	0	0	40	NA	Excluded	mRNA probe	0
2515666_st4	TGACTTCAGTTGTACTTAAAACCAA	2515666_st	NA	NA	NA	NA	NA	NA	Affymetrix	NA	NA	0	0	NA	NA	NA	NA	4	exon	ITGA6	0	0	0	32	NA	Excluded	mRNA probe	0
2515667_st1	ATTGGAGCCAAATTATCTTGATTGC	2515667_st	NA	NA	NA	NA	NA	NA	Affymetrix	NA	NA	0	0	NA	NA	NA	NA	4	exon	ITGA6	0	0	0	36	NA	Excluded	mRNA probe	0
2515667_st2	AAGCAGTTCAATAACCACTTTTGCT	2515667_st	NA	NA	NA	NA	NA	NA	Affymetrix	NA	NA	0	0	NA	NA	NA	NA	4	exon	ITGA6	0	0	0	36	NA	Excluded	mRNA probe	0
2515667_st3	TAGCTGTAATTGGAGCCAAATTATC	2515667_st	NA	NA	NA	NA	NA	NA	Affymetrix	NA	NA	0	0	NA	NA	NA	NA	4	exon	ITGA6	0	0	0	36	NA	Excluded	mRNA probe	0
2515667_st4	CCCGAGACCGATAAAAGCAGTTCAA	2515667_st	NA	NA	NA	NA	NA	NA	Affymetrix	NA	NA	0	0	NA	NA	NA	NA	4	exon	ITGA6	0	0	0	48	NA	Excluded	mRNA probe	0
2515668_st1	GAATTCATACTCTATTAAACTTCCC	2515668_st	NA	NA	NA	NA	NA	NA	Affymetrix	NA	NA	0	0	NA	NA	NA	NA	4	exon	ITGA6	0	0	0	32	NA	Excluded	mRNA probe	0
2515668_st2	TGTACCTCCAAAATACACCTGGGAA	2515668_st	NA	NA	NA	NA	NA	NA	Affymetrix	NA	NA	0	0	NA	NA	NA	NA	4	exon	ITGA6	0	0	0	44	NA	Excluded	mRNA probe	0
2515668_st3	GCCAACAACTGTACCTCCAAAATAC	2515668_st	NA	NA	NA	NA	NA	NA	Affymetrix	NA	NA	0	0	NA	NA	NA	NA	4	exon	ITGA6	0	0	0	44	NA	Excluded	mRNA probe	0
2515668_st4	TTCATAGCTTGCTCGCCAACAACTG	2515668_st	NA	NA	NA	NA	NA	NA	Affymetrix	NA	NA	0	0	NA	NA	NA	NA	4	exon	ITGA6	0	0	0	48	NA	Excluded	mRNA probe	0
2515669_st1	CTGTGCCGAGGTTTGTAAGAGGTTT	2515669_st	NA	NA	NA	NA	NA	NA	Affymetrix	NA	NA	0	0	NA	NA	NA	NA	4	exon	ITGA6	0	0	0	48	NA	Excluded	mRNA probe	0
2515669_st2	TGGATTCTACTTTCACCAAATAAAG	2515669_st	NA	NA	NA	NA	NA	NA	Affymetrix	NA	NA	0	0	NA	NA	NA	NA	4	exon	ITGA6	0	0	0	32	NA	Excluded	mRNA probe	0
2515669_st3	CACTGAATGTTCAAGGTTGCTGTGC	2515669_st	NA	NA	NA	NA	NA	NA	Affymetrix	NA	NA	0	0	NA	NA	NA	NA	4	exon	ITGA6	0	0	0	48	NA	Excluded	mRNA probe	0
2515669_st4	CCATTGCTAATTTCTTTTGGCCACT	2515669_st	NA	NA	NA	NA	NA	NA	Affymetrix	NA	NA	0	0	NA	NA	NA	NA	4	exon	ITGA6	0	0	0	40	NA	Excluded	mRNA probe	0
2515670_st1	TTTATCTCCTTTTGTGGCTCACAAG	2515670_st	NA	NA	NA	NA	NA	NA	Affymetrix	NA	NA	0	0	NA	NA	NA	NA	4	exon	ITGA6	0	0	0	40	NA	Excluded	mRNA probe	0
2515670_st2	ATCTCCTTTTGTGGCTCACAAGTTA	2515670_st	NA	NA	NA	NA	NA	NA	Affymetrix	NA	NA	0	0	NA	NA	NA	NA	4	exon	ITGA6	0	0	0	40	NA	Excluded	mRNA probe	0
2515670_st3	TTCAGGGAGTTTATCTCCTTTTGTG	2515670_st	NA	NA	NA	NA	NA	NA	Affymetrix	NA	NA	0	0	NA	NA	NA	NA	4	exon	ITGA6	0	0	0	40	NA	Excluded	mRNA probe	0
2515670_st4	GGAGTTTATCTCCTTTTGTGGCTCA	2515670_st	NA	NA	NA	NA	NA	NA	Affymetrix	NA	NA	0	0	NA	NA	NA	NA	4	exon	ITGA6	0	0	0	44	NA	Excluded	mRNA probe	0
2515671_st1	TTATTCCTGTATCCCTAGCCTCCAG	2515671_st	NA	NA	NA	NA	NA	NA	Affymetrix	NA	NA	0	0	NA	NA	NA	NA	4	exon	ITGA6	0	0	0	48	NA	Excluded	mRNA probe	0
2515671_st2	CATGGTAGTCAGCACATCTTGAAGG	2515671_st	NA	NA	NA	NA	NA	NA	Affymetrix	NA	NA	0	0	NA	NA	NA	NA	4	exon	ITGA6	0	0	0	48	NA	Excluded	mRNA probe	0
2515671_st3	CCAAACTGTGGGCATACTGAGATCA	2515671_st	NA	NA	NA	NA	NA	NA	Affymetrix	NA	NA	0	0	NA	NA	NA	NA	4	exon	ITGA6	0	0	0	48	NA	Excluded	mRNA probe	0
2515671_st4	GACCCATTATATAGCTCATTCAGAG	2515671_st	NA	NA	NA	NA	NA	NA	Affymetrix	NA	NA	0	0	NA	NA	NA	NA	4	exon	ITGA6	0	0	0	40	NA	Excluded	mRNA probe	0
2515672_st1	GATTCACATAATCAACAATATTTGC	2515672_st	NA	NA	NA	NA	NA	NA	Affymetrix	NA	NA	0	0	NA	NA	NA	NA	4	exon	ITGA6	0	0	0	28	NA	Excluded	mRNA probe	0
2515672_st2	TACAAGCCTCTTGAGCATATCCTCC	2515672_st	NA	NA	NA	NA	NA	NA	Affymetrix	NA	NA	0	0	NA	NA	NA	NA	4	exon	ITGA6	0	0	0	48	NA	Excluded	mRNA probe	0
2515672_st3	CTTTGTCATTACCATACAAGCCTCT	2515672_st	NA	NA	NA	NA	NA	NA	Affymetrix	NA	NA	0	0	NA	NA	NA	NA	4	exon	ITGA6	0	0	0	40	NA	Excluded	mRNA probe	0
2515672_st4	CAGAAGTAAGTGTAAAACCAGCAAG	2515672_st	NA	NA	NA	NA	NA	NA	Affymetrix	NA	NA	0	0	NA	NA	NA	NA	4	exon	ITGA6	0	0	0	40	NA	Excluded	mRNA probe	0
2515673_st1	AAGAAAATTTTCTGTTATCATCTAT	2515673_st	NA	NA	NA	NA	NA	NA	Affymetrix	NA	NA	0	0	NA	NA	NA	NA	4	exon	ITGA6	0	0	0	20	NA	Excluded	mRNA probe	0
2515673_st2	AATTTTCTGTTATCATCTATCTGTT	2515673_st	NA	NA	NA	NA	NA	NA	Affymetrix	NA	NA	0	0	NA	NA	NA	NA	4	exon	ITGA6	0	0	0	24	NA	Excluded	mRNA probe	0
2515673_st3	AAAATTTTCTGTTATCATCTATCTG	2515673_st	NA	NA	NA	NA	NA	NA	Affymetrix	NA	NA	0	0	NA	NA	NA	NA	4	exon	ITGA6	0	0	0	24	NA	Excluded	mRNA probe	0
2515673_st4	GAAAATTTTCTGTTATCATCTATCT	2515673_st	NA	NA	NA	NA	NA	NA	Affymetrix	NA	NA	0	0	NA	NA	NA	NA	4	exon	ITGA6	0	0	0	24	NA	Excluded	mRNA probe	0
2515674_st1	AAATGTGCTGTTCCATAACCTCGAG	2515674_st	NA	NA	NA	NA	NA	NA	Affymetrix	NA	NA	0	0	NA	NA	NA	NA	4	exon	ITGA6	0	0	0	44	NA	Excluded	mRNA probe	0
2515674_st2	AATAAGAGACGCCTTGCTGTCCAGC	2515674_st	NA	NA	NA	NA	NA	NA	Affymetrix	NA	NA	0	0	NA	NA	NA	NA	4	exon	ITGA6	0	0	0	52	NA	Excluded	mRNA probe	0
2515674_st3	GCAGCGGGCATCTGATGTTCACACA	2515674_st	NA	NA	NA	NA	NA	NA	Affymetrix	NA	NA	0	0	NA	NA	NA	NA	4	exon	ITGA6	0	0	0	56	NA	Excluded	mRNA probe	0
2515674_st4	TAACCTCGAGCGCAAAATAAGAGAC	2515674_st	NA	NA	NA	NA	NA	NA	Affymetrix	NA	NA	0	0	NA	NA	NA	NA	4	exon	ITGA6	0	0	0	44	NA	Excluded	mRNA probe	0
2515675_st1	AATGAAGGCTCGCATGAGAATGTCC	2515675_st	NA	NA	NA	NA	NA	NA	Affymetrix	NA	NA	0	0	NA	NA	NA	NA	4	exon	ITGA6	0	0	0	48	NA	Excluded	mRNA probe	0
2515675_st2	GCAGCAGTCACATCAATGAAGGCTC	2515675_st	NA	NA	NA	NA	NA	NA	Affymetrix	NA	NA	0	0	NA	NA	NA	NA	4	exon	ITGA6	0	0	0	52	NA	Excluded	mRNA probe	0
2515675_st3	GGCAGCCTGATATTTTCGGCAGCAG	2515675_st	NA	NA	NA	NA	NA	NA	Affymetrix	NA	NA	0	0	NA	NA	NA	NA	4	exon	ITGA6	0	0	0	56	NA	Excluded	mRNA probe	0
2515675_st4	GAGTGCCTGCATTTGGCAGCCTGAT	2515675_st	NA	NA	NA	NA	NA	NA	Affymetrix	NA	NA	0	0	NA	NA	NA	NA	4	exon	ITGA6	0	0	0	56	NA	Excluded	mRNA probe	0
2515676_st1	CAAAGACTGAGAACCAAAGTCAGGG	2515676_st	NA	NA	NA	NA	NA	NA	Affymetrix	NA	NA	0	0	NA	NA	NA	NA	4	exon	ITGA6	0	0	0	48	NA	Excluded	mRNA probe	0
2515676_st2	CATCAAAGACTGAGAACCAAAGTCA	2515676_st	NA	NA	NA	NA	NA	NA	Affymetrix	NA	NA	0	0	NA	NA	NA	NA	4	exon	ITGA6	0	0	0	40	NA	Excluded	mRNA probe	0
2515676_st3	TCAAAGACTGAGAACCAAAGTCAGG	2515676_st	NA	NA	NA	NA	NA	NA	Affymetrix	NA	NA	0	0	NA	NA	NA	NA	4	exon	ITGA6	0	0	0	44	NA	Excluded	mRNA probe	0
2515676_st4	AAGACTGAGAACCAAAGTCAGGGAC	2515676_st	NA	NA	NA	NA	NA	NA	Affymetrix	NA	NA	0	0	NA	NA	NA	NA	4	exon	ITGA6	0	0	0	48	NA	Excluded	mRNA probe	0
2515677_st1	CTAATAAAGCAAGCATCAAGATCCC	2515677_st	NA	NA	NA	NA	NA	NA	Affymetrix	NA	NA	0	0	NA	NA	NA	NA	4	exon	ITGA6	0	0	0	40	NA	Excluded	mRNA probe	0
2515677_st2	GAATAGCCACTAGGATGATCCACCA	2515677_st	NA	NA	NA	NA	NA	NA	Affymetrix	NA	NA	0	0	NA	NA	NA	NA	4	exon	ITGA6	0	0	0	48	NA	Excluded	mRNA probe	0
2515677_st3	CACCAAGGTACTCCCGAATACTGAG	2515677_st	NA	NA	NA	NA	NA	NA	Affymetrix	NA	NA	0	0	NA	NA	NA	NA	4	exon	ITGA6	0	0	0	52	NA	Excluded	mRNA probe	0
2515677_st4	ACTGAGCTACAGTCTTTGAGGGAAA	2515677_st	NA	NA	NA	NA	NA	NA	Affymetrix	NA	NA	0	0	NA	NA	NA	NA	4	exon	ITGA6	0	1	0	44	NA	Excluded	mRNA probe	0
2515678_st1	TCTTCCTGCAGGAGAATATGAACTC	2515678_st	NA	NA	NA	NA	NA	NA	Affymetrix	NA	NA	0	0	NA	NA	NA	NA	4	exon	ITGA6	0	0	0	44	NA	Excluded	mRNA probe	0
2515678_st2	GACTTCGGCAGTTTATTGAGACAAA	2515678_st	NA	NA	NA	NA	NA	NA	Affymetrix	NA	NA	0	0	NA	NA	NA	NA	4	exon	ITGA6	0	0	0	40	NA	Excluded	mRNA probe	0
2515678_st3	AAGAGGCAAAAGATTGACTTCGGCA	2515678_st	NA	NA	NA	NA	NA	NA	Affymetrix	NA	NA	0	0	NA	NA	NA	NA	4	exon	ITGA6	0	0	0	44	NA	Excluded	mRNA probe	0
2515678_st4	GGTAGGGACCCAATGCTCCTCAGGT	2515678_st	NA	NA	NA	NA	NA	NA	Affymetrix	NA	NA	0	0	NA	NA	NA	NA	4	exon	ITGA6	0	0	0	60	NA	Excluded	mRNA probe	0
2515679_st1	AGTAAGCCTCTCTTTATCAGATGGC	2515679_st	NA	NA	NA	NA	NA	NA	Affymetrix	NA	NA	0	0	NA	NA	NA	NA	4	exon	ITGA6	0	0	0	44	NA	Excluded	mRNA probe	0
2515679_st2	CAGCCTTGTGATATGTGGCATCATA	2515679_st	NA	NA	NA	NA	NA	NA	Affymetrix	NA	NA	0	0	NA	NA	NA	NA	4	exon	ITGA6	0	0	0	44	NA	Excluded	mRNA probe	0
2515679_st3	GATGGCTGAGCATGGATCTCAGCCT	2515679_st	NA	NA	NA	NA	NA	NA	Affymetrix	NA	NA	0	0	NA	NA	NA	NA	4	exon	ITGA6	0	0	0	56	NA	Excluded	mRNA probe	0
2515679_st4	AAGCCTCTCTTTATCAGATGGCTGA	2515679_st	NA	NA	NA	NA	NA	NA	Affymetrix	NA	NA	0	0	NA	NA	NA	NA	4	exon	ITGA6	0	0	0	44	NA	Excluded	mRNA probe	0
2515680_st1	GCGGGTCCCACAGCTAGCAATTAAA	2515680_st	NA	NA	NA	NA	NA	NA	Affymetrix	NA	NA	0	0	NA	NA	NA	NA	4	exon	ITGA6	0	0	0	52	NA	Excluded	mRNA probe	0
2515680_st2	CCCTAGTGGAATGCTACATACCGAA	2515680_st	NA	NA	NA	NA	NA	NA	Affymetrix	NA	NA	0	0	NA	NA	NA	NA	4	exon	ITGA6	0	0	0	48	NA	Excluded	mRNA probe	0
2515680_st3	TAACTCACCTGCAACGAAAGACTGT	2515680_st	NA	NA	NA	NA	NA	NA	Affymetrix	NA	NA	0	0	NA	NA	NA	NA	4	exon	ITGA6	0	0	0	44	NA	Excluded	mRNA probe	0
2515680_st4	AGTTAGCCACCACAACCATAGCGGG	2515680_st	NA	NA	NA	NA	NA	NA	Affymetrix	NA	NA	0	0	NA	NA	NA	NA	4	exon	ITGA6	0	0	0	56	NA	Excluded	mRNA probe	0
2515681_st1	TAATTAGGCGGTCGACACAGCTTCT	2515681_st	NA	NA	NA	NA	NA	NA	Affymetrix	NA	NA	0	0	NA	NA	NA	NA	4	exon	ITGA6	0	0	0	48	NA	Excluded	mRNA probe	0
2515681_st2	ACAGGTTAATTAGGCGGTCGACACA	2515681_st	NA	NA	NA	NA	NA	NA	Affymetrix	NA	NA	0	0	NA	NA	NA	NA	4	exon	ITGA6	0	0	0	48	NA	Excluded	mRNA probe	0
2515681_st3	CATGCAACAGGTTAATTAGGCGGTC	2515681_st	NA	NA	NA	NA	NA	NA	Affymetrix	NA	NA	0	0	NA	NA	NA	NA	4	exon	ITGA6	0	0	0	48	NA	Excluded	mRNA probe	0
2515681_st4	TTCCAACATGCAACAGGTTAATTAG	2515681_st	NA	NA	NA	NA	NA	NA	Affymetrix	NA	NA	0	0	NA	NA	NA	NA	4	exon	ITGA6	0	0	0	36	NA	Excluded	mRNA probe	0
2515682_st1	GGGATCAACGGAAGAGAACAGCTGT	2515682_st	NA	NA	NA	NA	NA	NA	Affymetrix	NA	NA	0	0	NA	NA	NA	NA	4	exon	ITGA6	0	0	0	52	NA	Excluded	mRNA probe	0
2515682_st2	GTAATTCTGTCCTCTCATGCCCACG	2515682_st	NA	NA	NA	NA	NA	NA	Affymetrix	NA	NA	0	0	NA	NA	NA	NA	4	exon	ITGA6	0	0	0	52	NA	Excluded	mRNA probe	0
2515682_st3	GCTATGTCTACCTCTGGACTAAGGG	2515682_st	NA	NA	NA	NA	NA	NA	Affymetrix	NA	NA	0	0	NA	NA	NA	NA	4	exon	ITGA6	0	0	0	52	NA	Excluded	mRNA probe	0
2515682_st4	TCTGAAGTTGGCCATAAAAGCCCAT	2515682_st	NA	NA	NA	NA	NA	NA	Affymetrix	NA	NA	0	0	NA	NA	NA	NA	4	exon	ITGA6	0	0	0	44	NA	Excluded	mRNA probe	0
2515683_st1	GATCTCTCGCTCTTCTTTCCGGATC	2515683_st	NA	NA	NA	NA	NA	NA	Affymetrix	NA	NA	0	0	NA	NA	NA	NA	4	exon	ITGA6	0	1	0	52	NA	Excluded	mRNA probe	0
2515683_st2	CGGATCCTTACAGCATGGTATCGGG	2515683_st	NA	NA	NA	NA	NA	NA	Affymetrix	NA	NA	0	0	NA	NA	NA	NA	4	exon	ITGA6	0	0	0	56	NA	Excluded	mRNA probe	0
2515683_st3	GGGAACACTGTCATCGTACCTAGAG	2515683_st	NA	NA	NA	NA	NA	NA	Affymetrix	NA	NA	0	0	NA	NA	NA	NA	4	exon	ITGA6	0	0	1	52	NA	Excluded	mRNA probe	0
2515683_st4	TACCTAGAGCGTTTAAAGAATCCAC	2515683_st	NA	NA	NA	NA	NA	NA	Affymetrix	NA	NA	0	0	NA	NA	NA	NA	4	exon	ITGA6	0	0	0	40	NA	Excluded	mRNA probe	0
2515684_st1	TAGCTTTCATTTTCGTTCCACTTTG	2515684_st	NA	NA	NA	NA	NA	NA	Affymetrix	NA	NA	0	0	NA	NA	NA	NA	4	exon	ITGA6	0	0	0	36	NA	Excluded	mRNA probe	0
2515684_st2	CTTTCATTTTCGTTCCACTTTGTGA	2515684_st	NA	NA	NA	NA	NA	NA	Affymetrix	NA	NA	0	0	NA	NA	NA	NA	4	exon	ITGA6	0	0	0	36	NA	Excluded	mRNA probe	0
2515684_st3	GCTTTCATTTTCGTTCCACTTTGTG	2515684_st	NA	NA	NA	NA	NA	NA	Affymetrix	NA	NA	0	0	NA	NA	NA	NA	4	exon	ITGA6	0	0	0	40	NA	Excluded	mRNA probe	0
2515684_st4	GAGTAGCTTTCATTTTCGTTCCACT	2515684_st	NA	NA	NA	NA	NA	NA	Affymetrix	NA	NA	0	0	NA	NA	NA	NA	4	exon	ITGA6	0	0	0	40	NA	Excluded	mRNA probe	0
2515685_st1	TAGGACGGCCACTCTGTTAGTGCAG	2515685_st	NA	NA	NA	NA	NA	NA	Affymetrix	NA	NA	0	0	NA	NA	NA	NA	4	exon	ITGA6	0	0	0	56	NA	Excluded	mRNA probe	0
2515685_st2	GAAAAGACGGTAGGATGGCAACATC	2515685_st	NA	NA	NA	NA	NA	NA	Affymetrix	NA	NA	0	0	NA	NA	NA	NA	4	exon	ITGA6	0	0	0	48	NA	Excluded	mRNA probe	0
2515685_st3	GATGTCACCTGAGTGCAACTGGGCA	2515685_st	NA	NA	NA	NA	NA	NA	Affymetrix	NA	NA	0	0	NA	NA	NA	NA	4	exon	ITGA6	0	0	0	56	NA	Excluded	mRNA probe	0
2515685_st4	TAACGTGATGGACGTCTGCGCAGCA	2515685_st	NA	NA	NA	NA	NA	NA	Affymetrix	NA	NA	0	0	NA	NA	NA	NA	4	exon	ITGA6	0	0	0	56	NA	Excluded	mRNA probe	0
2515686_st1	TTTGGATCCACCATAGGCATTCACC	2515686_st	NA	NA	NA	NA	NA	NA	Affymetrix	NA	NA	0	0	NA	NA	NA	NA	4	exon	ITGA6	0	0	0	48	NA	Excluded	mRNA probe	0
2515686_st2	GTTTGGATCCACCATAGGCATTCAC	2515686_st	NA	NA	NA	NA	NA	NA	Affymetrix	NA	NA	0	0	NA	NA	NA	NA	4	exon	ITGA6	0	0	0	48	NA	Excluded	mRNA probe	0
2515686_st3	TAGCAGATTCAGTAGTCTTATACTG	2515686_st	NA	NA	NA	NA	NA	NA	Affymetrix	NA	NA	0	0	NA	NA	NA	NA	4	exon	ITGA6	0	0	0	36	NA	Excluded	mRNA probe	0
2515686_st4	TGATTAACTGTTTTGGTAGCAGATT	2515686_st	NA	NA	NA	NA	NA	NA	Affymetrix	NA	NA	0	0	NA	NA	NA	NA	4	exon	ITGA6	0	0	0	32	NA	Excluded	mRNA probe	0
2515687_st1	GCAATCTAAACACATTAGGGACACA	2515687_st	NA	NA	NA	NA	NA	NA	Affymetrix	NA	NA	0	0	NA	NA	NA	NA	4	exon	ITGA6	0	0	0	40	NA	Excluded	mRNA probe	0
2515687_st2	GTTCCCCAAGCAAGAAACTGAGACT	2515687_st	NA	NA	NA	NA	NA	NA	Affymetrix	NA	NA	0	0	NA	NA	NA	NA	4	exon	ITGA6	0	0	0	48	NA	Excluded	mRNA probe	0
2515687_st3	GTATCAGCTCCTTAGCAATCTAGCA	2515687_st	NA	NA	NA	NA	NA	NA	Affymetrix	NA	NA	0	0	NA	NA	NA	NA	4	exon	ITGA6	0	0	0	44	NA	Excluded	mRNA probe	0
2515687_st4	AACAGACCAGTGACTTGACTTGAGA	2515687_st	NA	NA	NA	NA	NA	NA	Affymetrix	NA	NA	0	0	NA	NA	NA	NA	4	exon	ITGA6	0	1	1	44	NA	Excluded	mRNA probe	0
2515688_st1	GGCACTAGTATCTTTGGCTGATCTG	2515688_st	NA	NA	NA	NA	NA	NA	Affymetrix	NA	NA	0	0	NA	NA	NA	NA	4	exon	ITGA6	0	0	0	48	NA	Excluded	mRNA probe	0
2515688_st2	TCACCTACATAGAGCGAAAACAGAA	2515688_st	NA	NA	NA	NA	NA	NA	Affymetrix	NA	NA	0	0	NA	NA	NA	NA	4	exon	ITGA6	0	0	0	40	NA	Excluded	mRNA probe	0
2515688_st3	AATGAAAGACTTGAGGATCACCTAC	2515688_st	NA	NA	NA	NA	NA	NA	Affymetrix	NA	NA	0	0	NA	NA	NA	NA	4	exon	ITGA6	0	0	0	40	NA	Excluded	mRNA probe	0
2515688_st4	GCTGATCTGAGATTACATGAGACAC	2515688_st	NA	NA	NA	NA	NA	NA	Affymetrix	NA	NA	0	0	NA	NA	NA	NA	4	exon	ITGA6	0	0	0	44	NA	Excluded	mRNA probe	0
2549566_st1	TGCTGTATCACTAGTGATTAAATCA	2549566_st	NA	NA	NA	NA	NA	NA	Affymetrix	NA	NA	0	0	NA	NA	NA	NA	4	exon	SLC8A1	0	0	0	32	NA	Excluded	mRNA probe	0
2549566_st2	TACAGAATATGCTGTATCACTAGTG	2549566_st	NA	NA	NA	NA	NA	NA	Affymetrix	NA	NA	0	0	NA	NA	NA	NA	4	exon	SLC8A1	0	0	0	36	NA	Excluded	mRNA probe	0
2549566_st3	GAATATGCTGTATCACTAGTGATTA	2549566_st	NA	NA	NA	NA	NA	NA	Affymetrix	NA	NA	0	0	NA	NA	NA	NA	4	exon	SLC8A1	0	0	0	32	NA	Excluded	mRNA probe	0
2549566_st4	GCTGTATCACTAGTGATTAAATCAG	2549566_st	NA	NA	NA	NA	NA	NA	Affymetrix	NA	NA	0	0	NA	NA	NA	NA	4	exon	SLC8A1	0	0	0	36	NA	Excluded	mRNA probe	0
2549567_st1	AATACAGAGGGCTAGGAATGTCTCC	2549567_st	NA	NA	NA	NA	NA	NA	Affymetrix	NA	NA	0	0	NA	NA	NA	NA	4	exon	SLC8A1	0	0	0	48	NA	Excluded	mRNA probe	0
2549567_st2	TCAGCATAAGTAGAGGAGACAACAC	2549567_st	NA	NA	NA	NA	NA	NA	Affymetrix	NA	NA	0	0	NA	NA	NA	NA	4	exon	SLC8A1	0	0	0	44	NA	Excluded	mRNA probe	0
2549567_st3	GACTGCCAGGTATCACATGTTTAAA	2549567_st	NA	NA	NA	NA	NA	NA	Affymetrix	NA	NA	0	0	NA	NA	NA	NA	4	exon	SLC8A1	0	0	0	40	NA	Excluded	mRNA probe	0
2549567_st4	GAAGTCTCCGAGAGGTGACCAAAGT	2549567_st	NA	NA	NA	NA	NA	NA	Affymetrix	NA	NA	0	0	NA	NA	NA	NA	4	exon	SLC8A1	0	0	0	52	NA	Excluded	mRNA probe	0
2549568_st1	GAGAGTGCAGCCCTTCTAGACTGAG	2549568_st	NA	NA	NA	NA	NA	NA	Affymetrix	NA	NA	0	0	NA	NA	NA	NA	4	exon	SLC8A1	0	0	0	56	NA	Excluded	mRNA probe	0
2549568_st2	TGAACATGATGATGCCCCTGGGAAT	2549568_st	NA	NA	NA	NA	NA	NA	Affymetrix	NA	NA	0	0	NA	NA	NA	NA	4	exon	SLC8A1	0	0	0	48	NA	Excluded	mRNA probe	0
2549568_st3	CTGAGCTGCAAAGATGGCCCTGCCT	2549568_st	NA	NA	NA	NA	NA	NA	Affymetrix	NA	NA	0	0	NA	NA	NA	NA	4	exon	SLC8A1	0	0	0	60	NA	Excluded	mRNA probe	0
2549568_st4	ACTTCGGCCCTAGTACAGAGTATGC	2549568_st	NA	NA	NA	NA	NA	NA	Affymetrix	NA	NA	0	0	NA	NA	NA	NA	4	exon	SLC8A1	0	0	0	52	NA	Excluded	mRNA probe	0
2549569_st1	AAGAAAATGTACAAGAGCCATAGGA	2549569_st	NA	NA	NA	NA	NA	NA	Affymetrix	NA	NA	0	0	NA	NA	NA	NA	4	exon	SLC8A1	0	0	0	36	NA	Excluded	mRNA probe	0
2549569_st2	GAAAATGTACAAGAGCCATAGGAGC	2549569_st	NA	NA	NA	NA	NA	NA	Affymetrix	NA	NA	0	0	NA	NA	NA	NA	4	exon	SLC8A1	0	0	0	44	NA	Excluded	mRNA probe	0
2549569_st3	AAATGTACAAGAGCCATAGGAGCAC	2549569_st	NA	NA	NA	NA	NA	NA	Affymetrix	NA	NA	0	0	NA	NA	NA	NA	4	exon	SLC8A1	0	0	0	44	NA	Excluded	mRNA probe	0
2549569_st4	ATGTACAAGAGCCATAGGAGCACAA	2549569_st	NA	NA	NA	NA	NA	NA	Affymetrix	NA	NA	0	0	NA	NA	NA	NA	4	exon	SLC8A1	0	0	0	44	NA	Excluded	mRNA probe	0
2549570_st1	CGATTTCTGGCCTCCGCCGATACAG	2549570_st	NA	NA	NA	NA	NA	NA	Affymetrix	NA	NA	0	0	NA	NA	NA	NA	4	exon	SLC8A1	0	0	0	60	NA	Excluded	mRNA probe	0
2549570_st2	CCCATTGGCTGCGTGGTAGATGGCA	2549570_st	NA	NA	NA	NA	NA	NA	Affymetrix	NA	NA	0	0	NA	NA	NA	NA	4	exon	SLC8A1	0	0	0	60	NA	Excluded	mRNA probe	0
2549570_st3	GACGTTACCTATGGAGGCGTCTGCA	2549570_st	NA	NA	NA	NA	NA	NA	Affymetrix	NA	NA	0	0	NA	NA	NA	NA	4	exon	SLC8A1	0	0	0	56	NA	Excluded	mRNA probe	0
2549570_st4	CAAAAATGGTGAAGAGAGTGACAGA	2549570_st	NA	NA	NA	NA	NA	NA	Affymetrix	NA	NA	0	0	NA	NA	NA	NA	4	exon	SLC8A1	0	0	1	40	NA	Excluded	mRNA probe	0
2549571_st1	GAAACACCTGAGATGTTATTCTAAG	2549571_st	NA	NA	NA	NA	NA	NA	Affymetrix	NA	NA	0	0	NA	NA	NA	NA	4	exon	SLC8A1	0	0	0	36	NA	Excluded	mRNA probe	0
2549571_st2	GGTAATTCCCTCTGTATGCTACAGG	2549571_st	NA	NA	NA	NA	NA	NA	Affymetrix	NA	NA	0	0	NA	NA	NA	NA	4	exon	SLC8A1	0	0	0	48	NA	Excluded	mRNA probe	0
2549571_st3	AAACACCTGAGATGTTATTCTAAGC	2549571_st	NA	NA	NA	NA	NA	NA	Affymetrix	NA	NA	0	0	NA	NA	NA	NA	4	exon	SLC8A1	0	0	0	36	NA	Excluded	mRNA probe	0
2549571_st4	CCCTCTGTATGCTACAGGGACAGGT	2549571_st	NA	NA	NA	NA	NA	NA	Affymetrix	NA	NA	0	0	NA	NA	NA	NA	4	exon	SLC8A1	0	0	0	56	NA	Excluded	mRNA probe	0
2549572_st1	CACCTGATACATTGCACACTGGACT	2549572_st	NA	NA	NA	NA	NA	NA	Affymetrix	NA	NA	0	0	NA	NA	NA	NA	4	exon	SLC8A1	0	0	0	48	NA	Excluded	mRNA probe	0
2549572_st2	CCCCTGGCACCTGATACATTGCACA	2549572_st	NA	NA	NA	NA	NA	NA	Affymetrix	NA	NA	0	0	NA	NA	NA	NA	4	exon	SLC8A1	0	0	0	56	NA	Excluded	mRNA probe	0
2549572_st3	CCTGGCACCTGATACATTGCACACT	2549572_st	NA	NA	NA	NA	NA	NA	Affymetrix	NA	NA	0	0	NA	NA	NA	NA	4	exon	SLC8A1	0	0	0	52	NA	Excluded	mRNA probe	0
2549572_st4	TGGCACCTGATACATTGCACACTGG	2549572_st	NA	NA	NA	NA	NA	NA	Affymetrix	NA	NA	0	0	NA	NA	NA	NA	4	exon	SLC8A1	0	0	0	52	NA	Excluded	mRNA probe	0
2549573_st1	TCTCCCTCAAGCCATGTATCAGTAG	2549573_st	NA	NA	NA	NA	NA	NA	Affymetrix	NA	NA	0	0	NA	NA	NA	NA	4	exon	SLC8A1	0	0	0	48	NA	Excluded	mRNA probe	0
2549573_st2	AACCAGTCCTTTAGGCTGACATGGA	2549573_st	NA	NA	NA	NA	NA	NA	Affymetrix	NA	NA	0	0	NA	NA	NA	NA	4	exon	SLC8A1	0	0	0	48	NA	Excluded	mRNA probe	0
2549573_st3	TTTGCTGCCGCACCAGAAGGAAAGG	2549573_st	NA	NA	NA	NA	NA	NA	Affymetrix	NA	NA	0	0	NA	NA	NA	NA	4	exon	SLC8A1	0	0	0	56	NA	Excluded	mRNA probe	0
2549573_st4	CACACCTGGGTATGCAGTGATTTCC	2549573_st	NA	NA	NA	NA	NA	NA	Affymetrix	NA	NA	0	0	NA	NA	NA	NA	4	exon	SLC8A1	0	0	0	52	NA	Excluded	mRNA probe	0
2549574_st1	GACACTTGAGGACACGTGAGACTTG	2549574_st	NA	NA	NA	NA	NA	NA	Affymetrix	NA	NA	0	0	NA	NA	NA	NA	4	exon	SLC8A1	0	0	0	52	NA	Excluded	mRNA probe	0
2549574_st2	AAAAGTAGGCCACTGCATGCAACCT	2549574_st	NA	NA	NA	NA	NA	NA	Affymetrix	NA	NA	0	0	NA	NA	NA	NA	4	exon	SLC8A1	0	0	0	48	NA	Excluded	mRNA probe	0
2549574_st3	GCATATGTGCCTATCAAAAGCCTGA	2549574_st	NA	NA	NA	NA	NA	NA	Affymetrix	NA	NA	0	0	NA	NA	NA	NA	4	exon	SLC8A1	0	0	0	44	NA	Excluded	mRNA probe	0
2549574_st4	TATCAGGGATTGGAGCAGAGTTTCT	2549574_st	NA	NA	NA	NA	NA	NA	Affymetrix	NA	NA	0	0	NA	NA	NA	NA	4	exon	SLC8A1	0	0	0	44	NA	Excluded	mRNA probe	0
2549575_st1	GAGCACGTCCATGAATGTTATACTA	2549575_st	NA	NA	NA	NA	NA	NA	Affymetrix	NA	NA	0	0	NA	NA	NA	NA	4	exon	SLC8A1	0	0	0	40	NA	Excluded	mRNA probe	0
2549575_st2	GAATGTTATACTATCTGCTGTGCCT	2549575_st	NA	NA	NA	NA	NA	NA	Affymetrix	NA	NA	0	0	NA	NA	NA	NA	4	exon	SLC8A1	0	0	0	40	NA	Excluded	mRNA probe	0
2549575_st3	TCAGAGCACGTCCATGAATGTTATA	2549575_st	NA	NA	NA	NA	NA	NA	Affymetrix	NA	NA	0	0	NA	NA	NA	NA	4	exon	SLC8A1	0	0	0	40	NA	Excluded	mRNA probe	0
2549575_st4	CGTCCATGAATGTTATACTATCTGC	2549575_st	NA	NA	NA	NA	NA	NA	Affymetrix	NA	NA	0	0	NA	NA	NA	NA	4	exon	SLC8A1	0	0	0	40	NA	Excluded	mRNA probe	0
2549576_st1	CAATAGGCCTTGGTCTCTGTACTCT	2549576_st	NA	NA	NA	NA	NA	NA	Affymetrix	NA	NA	0	0	NA	NA	NA	NA	4	exon	SLC8A1	0	0	0	48	NA	Excluded	mRNA probe	0
2549576_st2	CCTAATGGTTGTAATGGATTTGAAT	2549576_st	NA	NA	NA	NA	NA	NA	Affymetrix	NA	NA	0	0	NA	NA	NA	NA	4	exon	SLC8A1	0	0	0	32	NA	Excluded	mRNA probe	0
2549576_st3	GAATTGATTTAGGAGCCAGCAGTCA	2549576_st	NA	NA	NA	NA	NA	NA	Affymetrix	NA	NA	0	0	NA	NA	NA	NA	4	exon	SLC8A1	0	0	0	44	NA	Excluded	mRNA probe	0
2549576_st4	GATTTGAATTGATTTAGGAGCCAGC	2549576_st	NA	NA	NA	NA	NA	NA	Affymetrix	NA	NA	0	0	NA	NA	NA	NA	4	exon	SLC8A1	0	0	0	40	NA	Excluded	mRNA probe	0
2549577_st1	GCCTGACCAATACGGTGAAATCCTC	2549577_st	NA	NA	NA	NA	NA	NA	Affymetrix	NA	NA	0	0	NA	NA	NA	NA	4	exon	SLC8A1	0	0	0	52	NA	Excluded	mRNA probe	0
2549577_st2	ACCAATACGGTGAAATCCTCTCTCT	2549577_st	NA	NA	NA	NA	NA	NA	Affymetrix	NA	NA	0	0	NA	NA	NA	NA	4	exon	SLC8A1	0	0	0	44	NA	Excluded	mRNA probe	0
2549577_st3	CTGACCAATACGGTGAAATCCTCTC	2549577_st	NA	NA	NA	NA	NA	NA	Affymetrix	NA	NA	0	0	NA	NA	NA	NA	4	exon	SLC8A1	0	0	0	48	NA	Excluded	mRNA probe	0
2549577_st4	GACCAATACGGTGAAATCCTCTCTC	2549577_st	NA	NA	NA	NA	NA	NA	Affymetrix	NA	NA	0	0	NA	NA	NA	NA	4	exon	SLC8A1	0	0	0	48	NA	Excluded	mRNA probe	0
2549578_st1	GCCTGTAGCAACTGGGCTTTGTCAC	2549578_st	NA	NA	NA	NA	NA	NA	Affymetrix	NA	NA	0	0	NA	NA	NA	NA	1	exon	SLC8A1	0	0	0	56	NA	Excluded	mRNA probe	0
2549579_st1	CAAGTGCGACGAACACGACTGCAGT	2549579_st	NA	NA	NA	NA	NA	NA	Affymetrix	NA	NA	0	0	NA	NA	NA	NA	4	exon	SLC8A1	0	0	0	56	NA	Excluded	mRNA probe	0
2549579_st2	TCTCCAATGAAAGCTGTCAGTAGGC	2549579_st	NA	NA	NA	NA	NA	NA	Affymetrix	NA	NA	0	0	NA	NA	NA	NA	4	exon	SLC8A1	0	0	0	48	NA	Excluded	mRNA probe	0
2549579_st3	CACGTAATCGAAACAGGAGGGCAGC	2549579_st	NA	NA	NA	NA	NA	NA	Affymetrix	NA	NA	0	0	NA	NA	NA	NA	4	exon	SLC8A1	0	0	0	56	NA	Excluded	mRNA probe	0
2549579_st4	CAGAATCTTTCAGGCCAATGGTGCA	2549579_st	NA	NA	NA	NA	NA	NA	Affymetrix	NA	NA	0	0	NA	NA	NA	NA	4	exon	SLC8A1	0	0	0	48	NA	Excluded	mRNA probe	0
2549580_st1	CAGGAATAATTAGATCATGTTTGTA	2549580_st	NA	NA	NA	NA	NA	NA	Affymetrix	NA	NA	0	0	NA	NA	NA	NA	4	exon	SLC8A1	0	0	0	28	NA	Excluded	mRNA probe	0
2549580_st2	CACAGGAATAATTAGATCATGTTTG	2549580_st	NA	NA	NA	NA	NA	NA	Affymetrix	NA	NA	0	0	NA	NA	NA	NA	4	exon	SLC8A1	0	0	0	32	NA	Excluded	mRNA probe	0
2549580_st3	TGAGAGATGTACACAGGAATAATTA	2549580_st	NA	NA	NA	NA	NA	NA	Affymetrix	NA	NA	0	0	NA	NA	NA	NA	4	exon	SLC8A1	0	0	0	32	NA	Excluded	mRNA probe	0
2549580_st4	AGGAATAATTAGATCATGTTTGTAA	2549580_st	NA	NA	NA	NA	NA	NA	Affymetrix	NA	NA	0	0	NA	NA	NA	NA	4	exon	SLC8A1	0	0	0	24	NA	Excluded	mRNA probe	0
2549581_st1	ATTTAAGATTGTTACTGTGTTTCTC	2549581_st	NA	NA	NA	NA	NA	NA	Affymetrix	NA	NA	0	0	NA	NA	NA	NA	3	exon	SLC8A1	0	0	0	28	NA	Excluded	mRNA probe	0
2549581_st2	TTTAAGATTGTTACTGTGTTTCTCC	2549581_st	NA	NA	NA	NA	NA	NA	Affymetrix	NA	NA	0	0	NA	NA	NA	NA	3	exon	SLC8A1	0	0	0	32	NA	Excluded	mRNA probe	0
2549581_st3	TTAAGATTGTTACTGTGTTTCTCCA	2549581_st	NA	NA	NA	NA	NA	NA	Affymetrix	NA	NA	0	0	NA	NA	NA	NA	3	exon	SLC8A1	0	0	0	32	NA	Excluded	mRNA probe	0
2549582_st1	TTTGCTCATGAGACTAGCATCCTTC	2549582_st	NA	NA	NA	NA	NA	NA	Affymetrix	NA	NA	0	0	NA	NA	NA	NA	4	exon	SLC8A1	0	0	0	44	NA	Excluded	mRNA probe	0
2549582_st2	TCTTCTAGACACACTGAGGCTATGT	2549582_st	NA	NA	NA	NA	NA	NA	Affymetrix	NA	NA	0	0	NA	NA	NA	NA	4	exon	SLC8A1	0	0	0	44	NA	Excluded	mRNA probe	0
2549582_st3	GAACCTCAGTCAACATATGATTTTA	2549582_st	NA	NA	NA	NA	NA	NA	Affymetrix	NA	NA	0	0	NA	NA	NA	NA	4	exon	SLC8A1	0	0	0	32	NA	Excluded	mRNA probe	0
2549582_st4	ACAGTTCTACCTACTTTTGCTCATG	2549582_st	NA	NA	NA	NA	NA	NA	Affymetrix	NA	NA	0	0	NA	NA	NA	NA	4	exon	SLC8A1	0	0	0	40	NA	Excluded	mRNA probe	0
2549583_st1	GCCATTGAACTGCAGAACCCACTGT	2549583_st	NA	NA	NA	NA	NA	NA	Affymetrix	NA	NA	0	0	NA	NA	NA	NA	4	exon	SLC8A1	0	0	0	52	NA	Excluded	mRNA probe	0
2549583_st2	CAAGAAGATTGCCACAGGGTTGACT	2549583_st	NA	NA	NA	NA	NA	NA	Affymetrix	NA	NA	0	0	NA	NA	NA	NA	4	exon	SLC8A1	0	0	0	48	NA	Excluded	mRNA probe	0
2549583_st3	TCACAGGAGGCCCAAGTACTGAGCT	2549583_st	NA	NA	NA	NA	NA	NA	Affymetrix	NA	NA	0	0	NA	NA	NA	NA	4	exon	SLC8A1	0	0	0	56	NA	Excluded	mRNA probe	0
2549583_st4	GGCAGAATCATTATGGTCACAGGAG	2549583_st	NA	NA	NA	NA	NA	NA	Affymetrix	NA	NA	0	0	NA	NA	NA	NA	4	exon	SLC8A1	0	0	0	48	NA	Excluded	mRNA probe	0
2549584_st1	TCTTGAGAGTCATAAAACTATGTGA	2549584_st	NA	NA	NA	NA	NA	NA	Affymetrix	NA	NA	0	0	NA	NA	NA	NA	4	exon	SLC8A1	0	0	0	32	NA	Excluded	mRNA probe	0
2549584_st2	CTTGTTCTTGAGAGTCATAAAACTA	2549584_st	NA	NA	NA	NA	NA	NA	Affymetrix	NA	NA	0	0	NA	NA	NA	NA	4	exon	SLC8A1	0	0	0	32	NA	Excluded	mRNA probe	0
2549584_st3	TAGACTGGTCATAGAATGTTTCCTT	2549584_st	NA	NA	NA	NA	NA	NA	Affymetrix	NA	NA	0	0	NA	NA	NA	NA	4	exon	SLC8A1	0	0	0	36	NA	Excluded	mRNA probe	0
2549584_st4	TGAACCAACGTAAACCACTCCTCTG	2549584_st	NA	NA	NA	NA	NA	NA	Affymetrix	NA	NA	0	0	NA	NA	NA	NA	4	exon	SLC8A1	0	0	0	48	NA	Excluded	mRNA probe	0
2549585_st1	CAGCACTGACAGTGATAGCTTCAAT	2549585_st	NA	NA	NA	NA	NA	NA	Affymetrix	NA	NA	0	0	NA	NA	NA	NA	4	exon	SLC8A1	0	0	0	44	NA	Excluded	mRNA probe	0
2549585_st2	CAGTGATAGCTTCAATGAACTGTTC	2549585_st	NA	NA	NA	NA	NA	NA	Affymetrix	NA	NA	0	0	NA	NA	NA	NA	4	exon	SLC8A1	0	0	0	40	NA	Excluded	mRNA probe	0
2549585_st3	GTTCTCTCCAGCTGTTAGTCCCAAC	2549585_st	NA	NA	NA	NA	NA	NA	Affymetrix	NA	NA	0	0	NA	NA	NA	NA	4	exon	SLC8A1	0	0	0	52	NA	Excluded	mRNA probe	0
2549585_st4	AGCTGTTAGTCCCAACCACAAGGGC	2549585_st	NA	NA	NA	NA	NA	NA	Affymetrix	NA	NA	0	0	NA	NA	NA	NA	4	exon	SLC8A1	0	0	0	56	NA	Excluded	mRNA probe	0
2549586_st1	CCTAATGTAGTGGAAACTTGGGACA	2549586_st	NA	NA	NA	NA	NA	NA	Affymetrix	NA	NA	0	0	NA	NA	NA	NA	4	exon	SLC8A1	0	0	0	44	NA	Excluded	mRNA probe	0
2549586_st2	GAAACTTGGGACAGTTCTCTCCAAA	2549586_st	NA	NA	NA	NA	NA	NA	Affymetrix	NA	NA	0	0	NA	NA	NA	NA	4	exon	SLC8A1	0	0	0	44	NA	Excluded	mRNA probe	0
2549586_st3	TAGAATGTAATAAGAAATGACCTCG	2549586_st	NA	NA	NA	NA	NA	NA	Affymetrix	NA	NA	0	0	NA	NA	NA	NA	4	exon	SLC8A1	0	0	0	32	NA	Excluded	mRNA probe	0
2549586_st4	GAATCCATGACAGAGTATCCCATCA	2549586_st	NA	NA	NA	NA	NA	NA	Affymetrix	NA	NA	0	0	NA	NA	NA	NA	4	exon	SLC8A1	0	0	0	44	NA	Excluded	mRNA probe	0
2549587_st1	TGTAAACTCCGGTTGCAGGCACTCT	2549587_st	NA	NA	NA	NA	NA	NA	Affymetrix	NA	NA	0	0	NA	NA	NA	NA	4	exon	SLC8A1	0	0	0	52	NA	Excluded	mRNA probe	0
2549587_st2	ATCCAATTTTATCAGCTCAACTGTA	2549587_st	NA	NA	NA	NA	NA	NA	Affymetrix	NA	NA	0	0	NA	NA	NA	NA	4	exon	SLC8A1	0	0	0	32	NA	Excluded	mRNA probe	0
2549587_st3	GTATATTGACTGTACTAAAATGTCC	2549587_st	NA	NA	NA	NA	NA	NA	Affymetrix	NA	NA	0	0	NA	NA	NA	NA	4	exon	SLC8A1	0	0	0	32	NA	Excluded	mRNA probe	0
2549587_st4	GGCACTCTGCATTCGGTATATTGAC	2549587_st	NA	NA	NA	NA	NA	NA	Affymetrix	NA	NA	0	0	NA	NA	NA	NA	4	exon	SLC8A1	0	0	0	48	NA	Excluded	mRNA probe	0
2549588_st1	TGATCACTTCCAACTTGGTGTGCTC	2549588_st	NA	NA	NA	NA	NA	NA	Affymetrix	NA	NA	0	0	NA	NA	NA	NA	4	exon	SLC8A1	0	0	0	48	NA	Excluded	mRNA probe	0
2549588_st2	GAATTCATAGGATTCTTCAATGATC	2549588_st	NA	NA	NA	NA	NA	NA	Affymetrix	NA	NA	0	0	NA	NA	NA	NA	4	exon	SLC8A1	0	0	0	32	NA	Excluded	mRNA probe	0
2549588_st3	CTCTCCCAGGATGGGGCGCCCCATT	2549588_st	NA	NA	NA	NA	NA	NA	Affymetrix	NA	NA	0	0	NA	NA	NA	NA	4	exon	SLC8A1	0	0	0	68	NA	Excluded	mRNA probe	0
2549588_st4	CATTTCTGCAATGCGCCTCTCCTCT	2549588_st	NA	NA	NA	NA	NA	NA	Affymetrix	NA	NA	0	0	NA	NA	NA	NA	4	exon	SLC8A1	0	0	0	52	NA	Excluded	mRNA probe	0
2549589_st1	GAGAATCGGATGTTCTCTAGCATGA	2549589_st	NA	NA	NA	NA	NA	NA	Affymetrix	NA	NA	0	0	NA	NA	NA	NA	4	exon	SLC8A1	0	0	0	44	NA	Excluded	mRNA probe	0
2549589_st2	CTGCAATGGTGATTACAGTAGAGAG	2549589_st	NA	NA	NA	NA	NA	NA	Affymetrix	NA	NA	0	0	NA	NA	NA	NA	4	exon	SLC8A1	0	0	0	44	NA	Excluded	mRNA probe	0
2549589_st3	TTACAGTAGAGAGAATCGGATGTTC	2549589_st	NA	NA	NA	NA	NA	NA	Affymetrix	NA	NA	0	0	NA	NA	NA	NA	4	exon	SLC8A1	0	0	0	40	NA	Excluded	mRNA probe	0
2549589_st4	TTCTCTAGCATGAACCTTCCTGAAG	2549589_st	NA	NA	NA	NA	NA	NA	Affymetrix	NA	NA	0	0	NA	NA	NA	NA	4	exon	SLC8A1	0	0	0	44	NA	Excluded	mRNA probe	0
2549590_st1	TCAGCTGCGCAAGTCCATGTAAAAG	2549590_st	NA	NA	NA	NA	NA	NA	Affymetrix	NA	NA	0	0	NA	NA	NA	NA	4	exon	SLC8A1	0	0	0	48	NA	Excluded	mRNA probe	0
2549590_st2	CTTAGAAAGTAGGAATGGACAGGCC	2549590_st	NA	NA	NA	NA	NA	NA	Affymetrix	NA	NA	0	0	NA	NA	NA	NA	4	exon	SLC8A1	0	0	0	48	NA	Excluded	mRNA probe	0
2549590_st3	GAAGCTGCTTTTCGCTGTAGACCTA	2549590_st	NA	NA	NA	NA	NA	NA	Affymetrix	NA	NA	0	0	NA	NA	NA	NA	4	exon	SLC8A1	0	0	0	48	NA	Excluded	mRNA probe	0
2549590_st4	GACAGGCCAGTGTAGAAATTCCCAA	2549590_st	NA	NA	NA	NA	NA	NA	Affymetrix	NA	NA	0	0	NA	NA	NA	NA	4	exon	SLC8A1	0	0	0	48	NA	Excluded	mRNA probe	0
2549591_st1	CACGGTCAAATATTCTAATGGTAAT	2549591_st	NA	NA	NA	NA	NA	NA	Affymetrix	NA	NA	0	0	NA	NA	NA	NA	4	exon	SLC8A1	0	1	1	32	NA	Excluded	mRNA probe	0
2549591_st2	TCTCATATTCCTCACGGTCAAATAT	2549591_st	NA	NA	NA	NA	NA	NA	Affymetrix	NA	NA	0	0	NA	NA	NA	NA	4	exon	SLC8A1	0	1	1	36	NA	Excluded	mRNA probe	0
2549591_st3	TTTTGGTTCCTCAAGCACAAGGGAG	2549591_st	NA	NA	NA	NA	NA	NA	Affymetrix	NA	NA	0	0	NA	NA	NA	NA	4	exon	SLC8A1	0	1	1	48	NA	Excluded	mRNA probe	0
2549591_st4	GAAACTGCACTCTTTCTCATATTCC	2549591_st	NA	NA	NA	NA	NA	NA	Affymetrix	NA	NA	0	0	NA	NA	NA	NA	4	exon	SLC8A1	0	1	1	40	NA	Excluded	mRNA probe	0
2549592_st1	CAAAACAAATGGTTGGAGTCACACG	2549592_st	NA	NA	NA	NA	NA	NA	Affymetrix	NA	NA	0	0	NA	NA	NA	NA	4	exon	SLC8A1	0	0	1	44	NA	Excluded	mRNA probe	0
2549592_st2	GGCAAAACAAATGGTTGGAGTCACA	2549592_st	NA	NA	NA	NA	NA	NA	Affymetrix	NA	NA	0	0	NA	NA	NA	NA	4	exon	SLC8A1	0	0	1	44	NA	Excluded	mRNA probe	0
2549592_st3	AACAAATGGTTGGAGTCACACGCTC	2549592_st	NA	NA	NA	NA	NA	NA	Affymetrix	NA	NA	0	0	NA	NA	NA	NA	4	exon	SLC8A1	0	0	1	48	NA	Excluded	mRNA probe	0
2549592_st4	AAAACAAATGGTTGGAGTCACACGC	2549592_st	NA	NA	NA	NA	NA	NA	Affymetrix	NA	NA	0	0	NA	NA	NA	NA	4	exon	SLC8A1	0	0	1	44	NA	Excluded	mRNA probe	0
2549593_st1	TGTGCCCTGTTACATAGGTGGAGGG	2549593_st	NA	NA	NA	NA	NA	NA	Affymetrix	NA	NA	0	0	NA	NA	NA	NA	4	exon	SLC8A1	0	0	0	56	NA	Excluded	mRNA probe	0
2549593_st2	AGATCTGTGCCCTGTTACATAGGTG	2549593_st	NA	NA	NA	NA	NA	NA	Affymetrix	NA	NA	0	0	NA	NA	NA	NA	4	exon	SLC8A1	0	0	0	48	NA	Excluded	mRNA probe	0
2549593_st3	GAGATCTGTGCCCTGTTACATAGGT	2549593_st	NA	NA	NA	NA	NA	NA	Affymetrix	NA	NA	0	0	NA	NA	NA	NA	4	exon	SLC8A1	0	0	0	48	NA	Excluded	mRNA probe	0
2549593_st4	ATCTGTGCCCTGTTACATAGGTGGA	2549593_st	NA	NA	NA	NA	NA	NA	Affymetrix	NA	NA	0	0	NA	NA	NA	NA	4	exon	SLC8A1	0	0	0	48	NA	Excluded	mRNA probe	0
2549594_st1	ATCTCAAGGAAGAAGGTCTTGTTTT	2549594_st	NA	NA	NA	NA	NA	NA	Affymetrix	NA	NA	0	0	NA	NA	NA	NA	4	exon	SLC8A1	0	0	0	36	NA	Excluded	mRNA probe	0
2549594_st2	ACCAGGCGGGGCTCTCCAATCTCAA	2549594_st	NA	NA	NA	NA	NA	NA	Affymetrix	NA	NA	0	0	NA	NA	NA	NA	4	exon	SLC8A1	0	0	0	60	NA	Excluded	mRNA probe	0
2549594_st3	CAGGCGGGGCTCTCCAATCTCAAGG	2549594_st	NA	NA	NA	NA	NA	NA	Affymetrix	NA	NA	0	0	NA	NA	NA	NA	4	exon	SLC8A1	0	0	0	64	NA	Excluded	mRNA probe	0
2549594_st4	CCAATCTCAAGGAAGAAGGTCTTGT	2549594_st	NA	NA	NA	NA	NA	NA	Affymetrix	NA	NA	0	0	NA	NA	NA	NA	4	exon	SLC8A1	0	0	0	44	NA	Excluded	mRNA probe	0
2549595_st1	CAATGAGTGTTTGTAGACAACGGAA	2549595_st	NA	NA	NA	NA	NA	NA	Affymetrix	NA	NA	0	0	NA	NA	NA	NA	4	exon	SLC8A1	0	0	0	40	NA	Excluded	mRNA probe	0
2549595_st2	TAGAAGCCTCTTAAACCCTGATTTG	2549595_st	NA	NA	NA	NA	NA	NA	Affymetrix	NA	NA	0	0	NA	NA	NA	NA	4	exon	SLC8A1	0	0	0	40	NA	Excluded	mRNA probe	0
2549595_st3	CAACGGAATTTTAACAGCATGGCCA	2549595_st	NA	NA	NA	NA	NA	NA	Affymetrix	NA	NA	0	0	NA	NA	NA	NA	4	exon	SLC8A1	0	0	0	44	NA	Excluded	mRNA probe	0
2549595_st4	TGGCCAAGTACAATTCTGATCAATG	2549595_st	NA	NA	NA	NA	NA	NA	Affymetrix	NA	NA	0	0	NA	NA	NA	NA	4	exon	SLC8A1	0	0	0	40	NA	Excluded	mRNA probe	0
2549596_st1	TGAGAACCTACATCCATTTTGGCTG	2549596_st	NA	NA	NA	NA	NA	NA	Affymetrix	NA	NA	0	0	NA	NA	NA	NA	4	exon	SLC8A1	0	0	0	44	NA	Excluded	mRNA probe	0
2549596_st2	TCACAGTTCTGCAGTAGAAAGAATC	2549596_st	NA	NA	NA	NA	NA	NA	Affymetrix	NA	NA	0	0	NA	NA	NA	NA	4	exon	SLC8A1	0	0	0	40	NA	Excluded	mRNA probe	0
2549596_st3	TGCACTGTCACAAGGACTCCAGCTC	2549596_st	NA	NA	NA	NA	NA	NA	Affymetrix	NA	NA	0	0	NA	NA	NA	NA	4	exon	SLC8A1	0	0	0	56	NA	Excluded	mRNA probe	0
2549596_st4	GACTGACGGAACCTTGAATGTCCTC	2549596_st	NA	NA	NA	NA	NA	NA	Affymetrix	NA	NA	0	0	NA	NA	NA	NA	4	exon	SLC8A1	0	0	0	52	NA	Excluded	mRNA probe	0
2549597_st1	GATAGCATTGAAATATTTCTTAATA	2549597_st	NA	NA	NA	NA	NA	NA	Affymetrix	NA	NA	0	0	NA	NA	NA	NA	4	exon	SLC8A1	0	0	0	20	NA	Excluded	mRNA probe	0
2549597_st2	TGGCCAAAATTTTTATGGAAGTACA	2549597_st	NA	NA	NA	NA	NA	NA	Affymetrix	NA	NA	0	0	NA	NA	NA	NA	4	exon	SLC8A1	0	0	0	32	NA	Excluded	mRNA probe	0
2549597_st3	AATATTTCTTAATATGGCCAAAATT	2549597_st	NA	NA	NA	NA	NA	NA	Affymetrix	NA	NA	0	0	NA	NA	NA	NA	4	exon	SLC8A1	0	0	0	20	NA	Excluded	mRNA probe	0
2549597_st4	TATGGAAGTACATTTTGGTTCTATT	2549597_st	NA	NA	NA	NA	NA	NA	Affymetrix	NA	NA	0	0	NA	NA	NA	NA	4	exon	SLC8A1	0	0	0	28	NA	Excluded	mRNA probe	0
2549598_st1	TGAAGCCTAGCCTGACAAACGGTGG	2549598_st	NA	NA	NA	NA	NA	NA	Affymetrix	NA	NA	0	0	NA	NA	NA	NA	4	exon	SLC8A1	0	0	0	56	NA	Excluded	mRNA probe	0
2549598_st2	CAAACGGTGGTGGTGCTATTCTGTA	2549598_st	NA	NA	NA	NA	NA	NA	Affymetrix	NA	NA	0	0	NA	NA	NA	NA	4	exon	SLC8A1	0	0	0	48	NA	Excluded	mRNA probe	0
2549598_st3	CACTAGCAGGATACGCACAGGGATC	2549598_st	NA	NA	NA	NA	NA	NA	Affymetrix	NA	NA	0	0	NA	NA	NA	NA	4	exon	SLC8A1	0	0	0	56	NA	Excluded	mRNA probe	0
2549598_st4	CAACTATGGAAACTTAATGGCAACC	2549598_st	NA	NA	NA	NA	NA	NA	Affymetrix	NA	NA	0	0	NA	NA	NA	NA	4	exon	SLC8A1	0	0	0	40	NA	Excluded	mRNA probe	0
2549599_st1	TGATCAAGCTATTGTCACAAAATCC	2549599_st	NA	NA	NA	NA	NA	NA	Affymetrix	NA	NA	0	0	NA	NA	NA	NA	4	exon	SLC8A1	0	0	0	36	NA	Excluded	mRNA probe	0
2549599_st2	TTTCAGGCAGCCAAAATGAAGGATA	2549599_st	NA	NA	NA	NA	NA	NA	Affymetrix	NA	NA	0	0	NA	NA	NA	NA	4	exon	SLC8A1	0	0	0	40	NA	Excluded	mRNA probe	0
2549599_st3	TATTCACTCCTTACTCATTTCTTGA	2549599_st	NA	NA	NA	NA	NA	NA	Affymetrix	NA	NA	0	0	NA	NA	NA	NA	4	exon	SLC8A1	0	0	0	32	NA	Excluded	mRNA probe	0
2549599_st4	CCTATTAACTCAAAGAGTGATTGCA	2549599_st	NA	NA	NA	NA	NA	NA	Affymetrix	NA	NA	0	0	NA	NA	NA	NA	4	exon	SLC8A1	0	0	0	36	NA	Excluded	mRNA probe	0
2549600_st1	TAAAGCACCCATGTCTGATTTGTGG	2549600_st	NA	NA	NA	NA	NA	NA	Affymetrix	NA	NA	0	0	NA	NA	NA	NA	4	exon	SLC8A1	0	0	0	44	NA	Excluded	mRNA probe	0
2549600_st2	TGCCTGGCCGAGATGCAATATCTTG	2549600_st	NA	NA	NA	NA	NA	NA	Affymetrix	NA	NA	0	0	NA	NA	NA	NA	4	exon	SLC8A1	0	0	0	52	NA	Excluded	mRNA probe	0
2549600_st3	TATCTTGAAGGCATCAGGGATCCTG	2549600_st	NA	NA	NA	NA	NA	NA	Affymetrix	NA	NA	0	0	NA	NA	NA	NA	4	exon	SLC8A1	0	0	0	48	NA	Excluded	mRNA probe	0
2549600_st4	TTGCAACGTGTCTGTGTGGTCCTCC	2549600_st	NA	NA	NA	NA	NA	NA	Affymetrix	NA	NA	0	0	NA	NA	NA	NA	4	exon	SLC8A1	0	0	0	56	NA	Excluded	mRNA probe	0
2549601_st1	CAAAAGGAATTATAGCCTCTTCAGC	2549601_st	NA	NA	NA	NA	NA	NA	Affymetrix	NA	NA	0	0	NA	NA	NA	NA	4	exon	SLC8A1	0	0	0	40	NA	Excluded	mRNA probe	0
2549601_st2	GCCTCTTCAGCTATGAATCAGGTGA	2549601_st	NA	NA	NA	NA	NA	NA	Affymetrix	NA	NA	0	0	NA	NA	NA	NA	4	exon	SLC8A1	0	0	0	48	NA	Excluded	mRNA probe	0
2549601_st3	TCCTTCCCAGGTCAGTAAGCCATGC	2549601_st	NA	NA	NA	NA	NA	NA	Affymetrix	NA	NA	0	0	NA	NA	NA	NA	4	exon	SLC8A1	0	0	0	56	NA	Excluded	mRNA probe	0
2549601_st4	CAGGTGAAGTTTTCCTCACAGTCTC	2549601_st	NA	NA	NA	NA	NA	NA	Affymetrix	NA	NA	0	0	NA	NA	NA	NA	4	exon	SLC8A1	0	0	0	48	NA	Excluded	mRNA probe	0
2549602_st1	GTGTAGGCAACACAATAGATGTCAT	2549602_st	NA	NA	NA	NA	NA	NA	Affymetrix	NA	NA	0	0	NA	NA	NA	NA	4	exon	SLC8A1	0	0	0	40	NA	Excluded	mRNA probe	0
2549602_st2	TGTTGTGTAGGCAACACAATAGATG	2549602_st	NA	NA	NA	NA	NA	NA	Affymetrix	NA	NA	0	0	NA	NA	NA	NA	4	exon	SLC8A1	0	0	0	40	NA	Excluded	mRNA probe	0
2549602_st3	TTGTTGTTGTGTAGGCAACACAATA	2549602_st	NA	NA	NA	NA	NA	NA	Affymetrix	NA	NA	0	0	NA	NA	NA	NA	4	exon	SLC8A1	0	0	0	36	NA	Excluded	mRNA probe	0
2549602_st4	TTGTGTAGGCAACACAATAGATGTC	2549602_st	NA	NA	NA	NA	NA	NA	Affymetrix	NA	NA	0	0	NA	NA	NA	NA	4	exon	SLC8A1	0	0	0	40	NA	Excluded	mRNA probe	0
2549603_st1	AACTCATTACAAATTGCATGTAATT	2549603_st	NA	NA	NA	NA	NA	NA	Affymetrix	NA	NA	0	0	NA	NA	NA	NA	3	exon	SLC8A1	0	0	0	24	NA	Excluded	mRNA probe	0
2549603_st2	CCATTTCCTGTTGCTAGCTGTGCTT	2549603_st	NA	NA	NA	NA	NA	NA	Affymetrix	NA	NA	0	0	NA	NA	NA	NA	3	exon	SLC8A1	0	0	0	48	NA	Excluded	mRNA probe	0
2549603_st3	ACTCATTACAAATTGCATGTAATTA	2549603_st	NA	NA	NA	NA	NA	NA	Affymetrix	NA	NA	0	0	NA	NA	NA	NA	3	exon	SLC8A1	0	0	0	24	NA	Excluded	mRNA probe	0
2549604_st1	TGGGAAGGTCCTAAATTGAGCGGCC	2549604_st	NA	NA	NA	NA	NA	NA	Affymetrix	NA	NA	0	0	NA	NA	NA	NA	4	exon	SLC8A1	0	0	0	56	NA	Excluded	mRNA probe	0
2549604_st2	TGCTTAGCCATCATCGCCATTTGGG	2549604_st	NA	NA	NA	NA	NA	NA	Affymetrix	NA	NA	0	0	NA	NA	NA	NA	4	exon	SLC8A1	0	0	0	52	NA	Excluded	mRNA probe	0
2549604_st3	CACTTGCTGGCTAGCTGATCTGGAG	2549604_st	NA	NA	NA	NA	NA	NA	Affymetrix	NA	NA	0	0	NA	NA	NA	NA	4	exon	SLC8A1	0	0	0	56	NA	Excluded	mRNA probe	0
2549604_st4	AATTACAGCTATCTGGGCTTCCATG	2549604_st	NA	NA	NA	NA	NA	NA	Affymetrix	NA	NA	0	0	NA	NA	NA	NA	4	exon	SLC8A1	0	0	0	44	NA	Excluded	mRNA probe	0
2549605_st1	AAGGAATCTACTTACTGTCAGCAGG	2549605_st	NA	NA	NA	NA	NA	NA	Affymetrix	NA	NA	0	0	NA	NA	NA	NA	4	exon	SLC8A1	0	0	0	44	NA	Excluded	mRNA probe	0
2549605_st2	CAGTGGGTACCCATCTATGTGCTAG	2549605_st	NA	NA	NA	NA	NA	NA	Affymetrix	NA	NA	0	0	NA	NA	NA	NA	4	exon	SLC8A1	0	0	0	52	NA	Excluded	mRNA probe	0
2549605_st3	TGACTGATGGAGAGCTAGAACCTGG	2549605_st	NA	NA	NA	NA	NA	NA	Affymetrix	NA	NA	0	0	NA	NA	NA	NA	4	exon	SLC8A1	0	0	0	52	NA	Excluded	mRNA probe	0
2549605_st4	TGTGACTGTGGGCATACGACCTTGC	2549605_st	NA	NA	NA	NA	NA	NA	Affymetrix	NA	NA	0	0	NA	NA	NA	NA	4	exon	SLC8A1	0	0	0	56	NA	Excluded	mRNA probe	0
2549606_st1	CCTGAGCTTTGGACAATTATATTCT	2549606_st	NA	NA	NA	NA	NA	NA	Affymetrix	NA	NA	0	0	NA	NA	NA	NA	4	exon	SLC8A1	0	0	0	36	NA	Excluded	mRNA probe	0
2549606_st2	CTTACAATTAATTCTTCTGCAGATC	2549606_st	NA	NA	NA	NA	NA	NA	Affymetrix	NA	NA	0	0	NA	NA	NA	NA	4	exon	SLC8A1	0	0	0	32	NA	Excluded	mRNA probe	0
2549606_st3	CCTCCCCTGAGCTTTGGACAATTAT	2549606_st	NA	NA	NA	NA	NA	NA	Affymetrix	NA	NA	0	0	NA	NA	NA	NA	4	exon	SLC8A1	0	0	0	48	NA	Excluded	mRNA probe	0
2549606_st4	GATCCCCTCACACTGATCTCCTCCC	2549606_st	NA	NA	NA	NA	NA	NA	Affymetrix	NA	NA	0	0	NA	NA	NA	NA	4	exon	SLC8A1	0	0	0	60	NA	Excluded	mRNA probe	0
2549607_st1	GGCTGGGAGTTGTCCGATGACTTTT	2549607_st	NA	NA	NA	NA	NA	NA	Affymetrix	NA	NA	0	0	NA	NA	NA	NA	4	exon	SLC8A1	0	0	0	52	NA	Excluded	mRNA probe	0
2549607_st2	GAGTTGTCCGATGACTTTTCCTGTA	2549607_st	NA	NA	NA	NA	NA	NA	Affymetrix	NA	NA	0	0	NA	NA	NA	NA	4	exon	SLC8A1	0	0	0	44	NA	Excluded	mRNA probe	0
2549607_st3	CCCCAGGGGAAGACGTTACTCTGAT	2549607_st	NA	NA	NA	NA	NA	NA	Affymetrix	NA	NA	0	0	NA	NA	NA	NA	4	exon	SLC8A1	0	0	0	56	NA	Excluded	mRNA probe	0
2549607_st4	TCCGATGACTTTTCCTGTATAATGT	2549607_st	NA	NA	NA	NA	NA	NA	Affymetrix	NA	NA	0	0	NA	NA	NA	NA	4	exon	SLC8A1	0	0	0	36	NA	Excluded	mRNA probe	0
2549608_st1	TACAGTGTTCAAAGGTAGCTTCCTG	2549608_st	NA	NA	NA	NA	NA	NA	Affymetrix	NA	NA	0	0	NA	NA	NA	NA	4	exon	SLC8A1	0	0	0	44	NA	Excluded	mRNA probe	0
2549608_st2	GATCGAGGCCTTTTCCTACTGCTGG	2549608_st	NA	NA	NA	NA	NA	NA	Affymetrix	NA	NA	0	0	NA	NA	NA	NA	4	exon	SLC8A1	0	0	0	56	NA	Excluded	mRNA probe	0
2549608_st3	GAAAGCACTCGTCAATTTTAGCCTG	2549608_st	NA	NA	NA	NA	NA	NA	Affymetrix	NA	NA	0	0	NA	NA	NA	NA	4	exon	SLC8A1	0	0	0	44	NA	Excluded	mRNA probe	0
2549608_st4	TTAGCCTGTCTATGCAATGATCGAG	2549608_st	NA	NA	NA	NA	NA	NA	Affymetrix	NA	NA	0	0	NA	NA	NA	NA	4	exon	SLC8A1	0	0	0	44	NA	Excluded	mRNA probe	0
2549609_st1	CCTCAGAACAGGAGACAACACGGTG	2549609_st	NA	NA	NA	NA	NA	NA	Affymetrix	NA	NA	0	0	NA	NA	NA	NA	4	exon	SLC8A1	0	0	0	56	NA	Excluded	mRNA probe	0
2549609_st2	GGAGACGCTTTGTACCTGAGAGGAA	2549609_st	NA	NA	NA	NA	NA	NA	Affymetrix	NA	NA	0	0	NA	NA	NA	NA	4	exon	SLC8A1	0	0	0	52	NA	Excluded	mRNA probe	0
2549609_st3	GAACGGCTTGTGCAAAAACCTCAGA	2549609_st	NA	NA	NA	NA	NA	NA	Affymetrix	NA	NA	0	0	NA	NA	NA	NA	4	exon	SLC8A1	0	0	0	48	NA	Excluded	mRNA probe	0
2549609_st4	CACTGAAGCGTGCACTCTGAAGGAG	2549609_st	NA	NA	NA	NA	NA	NA	Affymetrix	NA	NA	0	0	NA	NA	NA	NA	4	exon	SLC8A1	0	0	0	56	NA	Excluded	mRNA probe	0
2549610_st1	TCTGCAGTCACTGGGAACACACGGA	2549610_st	NA	NA	NA	NA	NA	NA	Affymetrix	NA	NA	0	0	NA	NA	NA	NA	4	exon	SLC8A1	0	0	0	56	NA	Excluded	mRNA probe	0
2549610_st2	TCTGGCCATTTCATACAAAGGGACC	2549610_st	NA	NA	NA	NA	NA	NA	Affymetrix	NA	NA	0	0	NA	NA	NA	NA	4	exon	SLC8A1	0	0	0	48	NA	Excluded	mRNA probe	0
2549610_st3	TCTGGTGCCCCATCAAGACAATCTG	2549610_st	NA	NA	NA	NA	NA	NA	Affymetrix	NA	NA	0	0	NA	NA	NA	NA	4	exon	SLC8A1	0	0	0	52	NA	Excluded	mRNA probe	0
2549610_st4	CACGTATCGGGTAGGAAGGATTGCC	2549610_st	NA	NA	NA	NA	NA	NA	Affymetrix	NA	NA	0	0	NA	NA	NA	NA	4	exon	SLC8A1	0	0	0	56	NA	Excluded	mRNA probe	0
2549611_st1	ATATCCTCTGGAAACCCGATCTCTG	2549611_st	NA	NA	NA	NA	NA	NA	Affymetrix	NA	NA	0	0	NA	NA	NA	NA	4	exon	SLC8A1	0	0	0	48	NA	Excluded	mRNA probe	0
2549611_st2	AGATGGGATGTGCAAAATTGTCTCC	2549611_st	NA	NA	NA	NA	NA	NA	Affymetrix	NA	NA	0	0	NA	NA	NA	NA	4	exon	SLC8A1	0	0	0	44	NA	Excluded	mRNA probe	0
2549611_st3	AATTGTCTCCCAGCAGAAAGAGTTG	2549611_st	NA	NA	NA	NA	NA	NA	Affymetrix	NA	NA	0	0	NA	NA	NA	NA	4	exon	SLC8A1	0	0	0	44	NA	Excluded	mRNA probe	0
2549611_st4	GGCAGGCAGATTCTGAGGCTGTGAC	2549611_st	NA	NA	NA	NA	NA	NA	Affymetrix	NA	NA	0	0	NA	NA	NA	NA	4	exon	SLC8A1	0	0	0	60	NA	Excluded	mRNA probe	0
2549612_st1	AACCAGGTCCCCAGTTGGTCTCCTG	2549612_st	NA	NA	NA	NA	NA	NA	Affymetrix	NA	NA	0	0	NA	NA	NA	NA	4	exon	SLC8A1	0	0	0	60	NA	Excluded	mRNA probe	0
2549612_st2	CTGCAGCCAGACAATACGGTTTTAC	2549612_st	NA	NA	NA	NA	NA	NA	Affymetrix	NA	NA	0	0	NA	NA	NA	NA	4	exon	SLC8A1	0	0	0	48	NA	Excluded	mRNA probe	0
2549612_st3	CAGACAATACGGTTTTACAACAGAA	2549612_st	NA	NA	NA	NA	NA	NA	Affymetrix	NA	NA	0	0	NA	NA	NA	NA	4	exon	SLC8A1	0	0	0	36	NA	Excluded	mRNA probe	0
2549612_st4	TACAACAGAACCAGGTCCCCAGTTG	2549612_st	NA	NA	NA	NA	NA	NA	Affymetrix	NA	NA	0	0	NA	NA	NA	NA	4	exon	SLC8A1	0	0	0	52	NA	Excluded	mRNA probe	0
2549613_st1	CCAGGACTATATTCGTACATGGAAC	2549613_st	NA	NA	NA	NA	NA	NA	Affymetrix	NA	NA	0	0	NA	NA	NA	NA	4	exon	SLC8A1	0	0	0	44	NA	Excluded	mRNA probe	0
2549613_st2	AAAACCAGGACTATATTCGTACATG	2549613_st	NA	NA	NA	NA	NA	NA	Affymetrix	NA	NA	0	0	NA	NA	NA	NA	4	exon	SLC8A1	0	0	0	36	NA	Excluded	mRNA probe	0
2549613_st3	CTGAGACAAAAAACCAGGACTATAT	2549613_st	NA	NA	NA	NA	NA	NA	Affymetrix	NA	NA	0	0	NA	NA	NA	NA	4	exon	SLC8A1	0	0	0	36	NA	Excluded	mRNA probe	0
2549613_st4	TATATTCGTACATGGAACTGGGATG	2549613_st	NA	NA	NA	NA	NA	NA	Affymetrix	NA	NA	0	0	NA	NA	NA	NA	4	exon	SLC8A1	0	0	0	40	NA	Excluded	mRNA probe	0
2549614_st1	CACAGAGGTTGACTTTAGGTTCCCA	2549614_st	NA	NA	NA	NA	NA	NA	Affymetrix	NA	NA	0	0	NA	NA	NA	NA	4	exon	SLC8A1	0	0	0	48	NA	Excluded	mRNA probe	0
2549614_st2	GGTTGACTTTAGGTTCCCATCTGAC	2549614_st	NA	NA	NA	NA	NA	NA	Affymetrix	NA	NA	0	0	NA	NA	NA	NA	4	exon	SLC8A1	0	0	0	48	NA	Excluded	mRNA probe	0
2549614_st3	ACAGCACAGAGGTTGACTTTAGGTT	2549614_st	NA	NA	NA	NA	NA	NA	Affymetrix	NA	NA	0	0	NA	NA	NA	NA	4	exon	SLC8A1	0	0	0	44	NA	Excluded	mRNA probe	0
2549614_st4	GAGGTTGACTTTAGGTTCCCATCTG	2549614_st	NA	NA	NA	NA	NA	NA	Affymetrix	NA	NA	0	0	NA	NA	NA	NA	4	exon	SLC8A1	0	0	0	48	NA	Excluded	mRNA probe	0
2549615_st1	GAATTCGAGCTCTCCACAAGTGTCC	2549615_st	NA	NA	NA	NA	NA	NA	Affymetrix	NA	NA	0	0	NA	NA	NA	NA	4	exon	SLC8A1	0	0	0	52	NA	Excluded	mRNA probe	0
2549615_st2	GATAACATTTCCTCGAGCTCCAGAT	2549615_st	NA	NA	NA	NA	NA	NA	Affymetrix	NA	NA	0	0	NA	NA	NA	NA	4	exon	SLC8A1	0	0	0	44	NA	Excluded	mRNA probe	0
2549615_st3	AAATGCCTGCGTGGTCATCATCAAA	2549615_st	NA	NA	NA	NA	NA	NA	Affymetrix	NA	NA	0	0	NA	NA	NA	NA	4	exon	SLC8A1	0	0	0	44	NA	Excluded	mRNA probe	0
2549615_st4	GAGATCCGAGGCAAGCAAGTGTAGA	2549615_st	NA	NA	NA	NA	NA	NA	Affymetrix	NA	NA	0	0	NA	NA	NA	NA	4	exon	SLC8A1	0	0	0	52	NA	Excluded	mRNA probe	0
2549616_st1	GTTAGTCAAATCACCACCTCTGCGG	2549616_st	NA	NA	NA	NA	NA	NA	Affymetrix	NA	NA	0	0	NA	NA	NA	NA	4	exon	SLC8A1	0	0	0	52	NA	Excluded	mRNA probe	0
2549616_st2	TTCCCACGATGGTGCTAGGACCGAG	2549616_st	NA	NA	NA	NA	NA	NA	Affymetrix	NA	NA	0	0	NA	NA	NA	NA	4	exon	SLC8A1	0	0	0	60	NA	Excluded	mRNA probe	0
2549616_st3	CCAGGGCCATCAAGGTCAGGTTAGA	2549616_st	NA	NA	NA	NA	NA	NA	Affymetrix	NA	NA	0	0	NA	NA	NA	NA	4	exon	SLC8A1	0	0	0	56	NA	Excluded	mRNA probe	0
2549616_st4	TCTGCGGATAATGGTAAGGGCCACA	2549616_st	NA	NA	NA	NA	NA	NA	Affymetrix	NA	NA	0	0	NA	NA	NA	NA	4	exon	SLC8A1	0	0	0	52	NA	Excluded	mRNA probe	0
2549617_st1	AATGTTCCTTCTCGGTGTCGGTCAT	2549617_st	NA	NA	NA	NA	NA	NA	Affymetrix	NA	NA	0	0	NA	NA	NA	NA	4	exon	SLC8A1	0	0	0	48	NA	Excluded	mRNA probe	0
2549617_st2	TGTTCCTTCTCGGTGTCGGTCATAT	2549617_st	NA	NA	NA	NA	NA	NA	Affymetrix	NA	NA	0	0	NA	NA	NA	NA	4	exon	SLC8A1	0	0	0	48	NA	Excluded	mRNA probe	0
2549617_st3	TCCTTCTCGGTGTCGGTCATATTTT	2549617_st	NA	NA	NA	NA	NA	NA	Affymetrix	NA	NA	0	0	NA	NA	NA	NA	4	exon	SLC8A1	0	0	0	44	NA	Excluded	mRNA probe	0
2549617_st4	AAATGTTCCTTCTCGGTGTCGGTCA	2549617_st	NA	NA	NA	NA	NA	NA	Affymetrix	NA	NA	0	0	NA	NA	NA	NA	4	exon	SLC8A1	0	0	0	48	NA	Excluded	mRNA probe	0
2549618_st1	GTGGAGTGATCTTTCTTGCTCAGCC	2549618_st	NA	NA	NA	NA	NA	NA	Affymetrix	NA	NA	0	0	NA	NA	NA	NA	4	exon	SLC8A1	0	0	0	52	NA	Excluded	mRNA probe	0
2549618_st2	CGTGAAACCACGTCCAATGTTCTCT	2549618_st	NA	NA	NA	NA	NA	NA	Affymetrix	NA	NA	0	0	NA	NA	NA	NA	4	exon	SLC8A1	0	0	0	48	NA	Excluded	mRNA probe	0
2549618_st3	ACTTTGCTCAGTTGCAGTGGAGTGA	2549618_st	NA	NA	NA	NA	NA	NA	Affymetrix	NA	NA	0	0	NA	NA	NA	NA	4	exon	SLC8A1	0	0	0	48	NA	Excluded	mRNA probe	0
2549618_st4	TACTTCAGCATAGGTGTTCTAGACC	2549618_st	NA	NA	NA	NA	NA	NA	Affymetrix	NA	NA	0	0	NA	NA	NA	NA	4	exon	SLC8A1	0	0	0	44	NA	Excluded	mRNA probe	0
2549619_st1	TCCTTTTAAACAGCTCCCGATCAGG	2549619_st	NA	NA	NA	NA	NA	NA	Affymetrix	NA	NA	0	0	NA	NA	NA	NA	4	exon	SLC8A1	0	0	0	48	NA	Excluded	mRNA probe	0
2549619_st2	GAGTGTGAATGGATTCTTCCTCCGT	2549619_st	NA	NA	NA	NA	NA	NA	Affymetrix	NA	NA	0	0	NA	NA	NA	NA	4	exon	SLC8A1	0	0	0	48	NA	Excluded	mRNA probe	0
2549619_st3	TCCGTTCCTCCACGCTAGTAGAAAA	2549619_st	NA	NA	NA	NA	NA	NA	Affymetrix	NA	NA	0	0	NA	NA	NA	NA	4	exon	SLC8A1	0	0	0	48	NA	Excluded	mRNA probe	0
2549619_st4	TAGTAGAAAATACGGCGCACTCCCT	2549619_st	NA	NA	NA	NA	NA	NA	Affymetrix	NA	NA	0	0	NA	NA	NA	NA	4	exon	SLC8A1	0	0	0	48	NA	Excluded	mRNA probe	0
2549620_st1	GAATCTGAGGCCGAATCTGATGCAG	2549620_st	NA	NA	NA	NA	NA	NA	Affymetrix	NA	NA	0	0	NA	NA	NA	NA	4	exon	SLC8A1	0	0	0	52	NA	Excluded	mRNA probe	0
2549620_st2	TAAAACACCAGTTGCTATCGGCCAC	2549620_st	NA	NA	NA	NA	NA	NA	Affymetrix	NA	NA	0	0	NA	NA	NA	NA	4	exon	SLC8A1	0	0	0	48	NA	Excluded	mRNA probe	0
2549620_st3	TCTGATGCAGACTCTCCCGTTGTAG	2549620_st	NA	NA	NA	NA	NA	NA	Affymetrix	NA	NA	0	0	NA	NA	NA	NA	4	exon	SLC8A1	0	0	0	52	NA	Excluded	mRNA probe	0
2549620_st4	TATCGGCCACTGGTGTCGTTTGCCA	2549620_st	NA	NA	NA	NA	NA	NA	Affymetrix	NA	NA	0	0	NA	NA	NA	NA	4	exon	SLC8A1	0	0	0	56	NA	Excluded	mRNA probe	0
2549621_st1	TCGTGGAGACGTCCCCCCATACTTA	2549621_st	NA	NA	NA	NA	NA	NA	Affymetrix	NA	NA	0	0	NA	NA	NA	NA	1	exon	SLC8A1	0	0	0	56	NA	Excluded	mRNA probe	0
2549622_st1	TGATAGATTCTGACTCCAGGAACCT	2549622_st	NA	NA	NA	NA	NA	NA	Affymetrix	NA	NA	0	0	NA	NA	NA	NA	4	exon	SLC8A1	0	0	0	44	NA	Excluded	mRNA probe	0
2549622_st2	CAGGAACCTCAGTTTGCCTCCGCAA	2549622_st	NA	NA	NA	NA	NA	NA	Affymetrix	NA	NA	0	0	NA	NA	NA	NA	4	exon	SLC8A1	0	0	0	56	NA	Excluded	mRNA probe	0
2549622_st3	CAGGGCAGTCACCACGACTGATAGA	2549622_st	NA	NA	NA	NA	NA	NA	Affymetrix	NA	NA	0	0	NA	NA	NA	NA	4	exon	SLC8A1	0	0	0	56	NA	Excluded	mRNA probe	0
2549622_st4	GGCGGAATGGAAGAAATAGCCTCTT	2549622_st	NA	NA	NA	NA	NA	NA	Affymetrix	NA	NA	0	0	NA	NA	NA	NA	4	exon	SLC8A1	0	0	0	48	NA	Excluded	mRNA probe	0
2549623_st1	GCACACCAGGGGGACAGTTAATTAA	2549623_st	NA	NA	NA	NA	NA	NA	Affymetrix	NA	NA	0	0	NA	NA	NA	NA	4	exon	SLC8A1	0	0	0	48	NA	Excluded	mRNA probe	0
2549623_st2	TGGTGCACACCAGGGGGACAGTTAA	2549623_st	NA	NA	NA	NA	NA	NA	Affymetrix	NA	NA	0	0	NA	NA	NA	NA	4	exon	SLC8A1	0	0	0	56	NA	Excluded	mRNA probe	0
2549623_st3	GTGCACACCAGGGGGACAGTTAATT	2549623_st	NA	NA	NA	NA	NA	NA	Affymetrix	NA	NA	0	0	NA	NA	NA	NA	4	exon	SLC8A1	0	0	0	52	NA	Excluded	mRNA probe	0
2549623_st4	TGCACACCAGGGGGACAGTTAATTA	2549623_st	NA	NA	NA	NA	NA	NA	Affymetrix	NA	NA	0	0	NA	NA	NA	NA	4	exon	SLC8A1	0	0	0	48	NA	Excluded	mRNA probe	0
2549624_st1	AACTTATTAGCAATATACAGGATTC	2549624_st	NA	NA	NA	NA	NA	NA	Affymetrix	NA	NA	0	0	NA	NA	NA	NA	4	exon	SLC8A1	0	0	0	28	NA	Excluded	mRNA probe	0
2549624_st2	TTAGCAATATACAGGATTCTCATCA	2549624_st	NA	NA	NA	NA	NA	NA	Affymetrix	NA	NA	0	0	NA	NA	NA	NA	4	exon	SLC8A1	0	0	0	32	NA	Excluded	mRNA probe	0
2549624_st3	TATACAGGATTCTCATCATCGCCTC	2549624_st	NA	NA	NA	NA	NA	NA	Affymetrix	NA	NA	0	0	NA	NA	NA	NA	4	exon	SLC8A1	0	0	0	44	NA	Excluded	mRNA probe	0
2549624_st4	CCACTGATTTCAGAACAAAGTTCCA	2549624_st	NA	NA	NA	NA	NA	NA	Affymetrix	NA	NA	0	0	NA	NA	NA	NA	4	exon	SLC8A1	0	0	0	40	NA	Excluded	mRNA probe	0
2549625_st1	TGGGCTGGATGTGAAAAAAGATCCC	2549625_st	NA	NA	NA	NA	NA	NA	Affymetrix	NA	NA	0	0	NA	NA	NA	NA	4	exon	SLC8A1	0	0	0	48	NA	Excluded	mRNA probe	0
2549625_st2	TGCTCAGTCCGCATGGGCTGGATGT	2549625_st	NA	NA	NA	NA	NA	NA	Affymetrix	NA	NA	0	0	NA	NA	NA	NA	4	exon	SLC8A1	0	0	0	60	NA	Excluded	mRNA probe	0
2549625_st3	GCTTTGGCTGCTCAGTCCGCATGGG	2549625_st	NA	NA	NA	NA	NA	NA	Affymetrix	NA	NA	0	0	NA	NA	NA	NA	4	exon	SLC8A1	0	0	0	64	NA	Excluded	mRNA probe	0
2549625_st4	GATCCCAGTATGATGCCTTCTCTAA	2549625_st	NA	NA	NA	NA	NA	NA	Affymetrix	NA	NA	0	0	NA	NA	NA	NA	4	exon	SLC8A1	0	0	0	44	NA	Excluded	mRNA probe	0
2813061_st1	GGGCTGTGACGATAATTCACGGATG	2813061_st	NA	NA	NA	NA	NA	NA	Affymetrix	NA	NA	0	0	NA	NA	NA	NA	4	exon	PIK3R1	0	0	0	52	NA	Excluded	mRNA probe	0
2813061_st2	TAATTCACGGATGTCTTTGTTGGCC	2813061_st	NA	NA	NA	NA	NA	NA	Affymetrix	NA	NA	0	0	NA	NA	NA	NA	4	exon	PIK3R1	0	0	0	44	NA	Excluded	mRNA probe	0
2813061_st3	GGAAAGCTGGCACGGTGGGCTGTGA	2813061_st	NA	NA	NA	NA	NA	NA	Affymetrix	NA	NA	0	0	NA	NA	NA	NA	4	exon	PIK3R1	0	0	0	64	NA	Excluded	mRNA probe	0
2813061_st4	TGTTGGCCAGCGCTCTAAGAAAGAA	2813061_st	NA	NA	NA	NA	NA	NA	Affymetrix	NA	NA	0	0	NA	NA	NA	NA	4	exon	PIK3R1	0	0	0	48	NA	Excluded	mRNA probe	0
2813062_st1	GGATGAGTAGGAATTAGCAAAACAA	2813062_st	NA	NA	NA	NA	NA	NA	Affymetrix	NA	NA	0	0	NA	NA	NA	NA	4	exon	PIK3R1	0	0	0	36	NA	Excluded	mRNA probe	0
2813062_st2	TAACTTGTTGGGGATGAGTAGGAAT	2813062_st	NA	NA	NA	NA	NA	NA	Affymetrix	NA	NA	0	0	NA	NA	NA	NA	4	exon	PIK3R1	0	0	0	40	NA	Excluded	mRNA probe	0
2813062_st3	TGAGTAGGAATTAGCAAAACAAACA	2813062_st	NA	NA	NA	NA	NA	NA	Affymetrix	NA	NA	0	0	NA	NA	NA	NA	4	exon	PIK3R1	0	0	0	32	NA	Excluded	mRNA probe	0
2813062_st4	TTTAACTTGTTGGGGATGAGTAGGA	2813062_st	NA	NA	NA	NA	NA	NA	Affymetrix	NA	NA	0	0	NA	NA	NA	NA	4	exon	PIK3R1	0	0	0	40	NA	Excluded	mRNA probe	0
2813063_st1	GCTGACTGCTTTGGGCCGCTATCAG	2813063_st	NA	NA	NA	NA	NA	NA	Affymetrix	NA	NA	0	0	NA	NA	NA	NA	4	exon	PIK3R1	0	0	0	60	NA	Excluded	mRNA probe	0
2813063_st2	CCCCAAGATTAGATGTTTTGCTGAC	2813063_st	NA	NA	NA	NA	NA	NA	Affymetrix	NA	NA	0	0	NA	NA	NA	NA	4	exon	PIK3R1	0	0	0	44	NA	Excluded	mRNA probe	0
2813063_st3	CAGGGTGGACTTCTTTGACGCATTG	2813063_st	NA	NA	NA	NA	NA	NA	Affymetrix	NA	NA	0	0	NA	NA	NA	NA	4	exon	PIK3R1	0	0	0	52	NA	Excluded	mRNA probe	0
2813063_st4	TTGACGCATTGTGGAAAGACTGTGT	2813063_st	NA	NA	NA	NA	NA	NA	Affymetrix	NA	NA	0	0	NA	NA	NA	NA	4	exon	PIK3R1	0	0	0	44	NA	Excluded	mRNA probe	0
2813064_st1	GAATCCCATTTTGTGGTTGGTGATG	2813064_st	NA	NA	NA	NA	NA	NA	Affymetrix	NA	NA	0	0	NA	NA	NA	NA	2	exon	PIK3R1	0	0	0	44	NA	Excluded	mRNA probe	0
2813064_st2	AGAATCCCATTTTGTGGTTGGTGAT	2813064_st	NA	NA	NA	NA	NA	NA	Affymetrix	NA	NA	0	0	NA	NA	NA	NA	2	exon	PIK3R1	0	0	0	40	NA	Excluded	mRNA probe	0
2813065_st1	TCCATGGCAGAGATGCGGAACCTTC	2813065_st	NA	NA	NA	NA	NA	NA	Affymetrix	NA	NA	0	0	NA	NA	NA	NA	4	exon	PIK3R1	0	0	0	56	NA	Excluded	mRNA probe	0
2813065_st2	GCATGACCCGTAGCACGGGCGTCGT	2813065_st	NA	NA	NA	NA	NA	NA	Affymetrix	NA	NA	0	0	NA	NA	NA	NA	4	exon	PIK3R1	0	0	0	68	NA	Excluded	mRNA probe	0
2813065_st3	TGCGGAACCTTCCTAGTTGGCCTTC	2813065_st	NA	NA	NA	NA	NA	NA	Affymetrix	NA	NA	0	0	NA	NA	NA	NA	4	exon	PIK3R1	0	0	0	56	NA	Excluded	mRNA probe	0
2813065_st4	GTCGGCTCTTGAGTTCCCCATTCCA	2813065_st	NA	NA	NA	NA	NA	NA	Affymetrix	NA	NA	0	0	NA	NA	NA	NA	4	exon	PIK3R1	0	0	0	56	NA	Excluded	mRNA probe	0
2813066_st1	TTTCTTTACACGCAGTCCTCTTGCG	2813066_st	NA	NA	NA	NA	NA	NA	Affymetrix	NA	NA	0	0	NA	NA	NA	NA	4	exon	PIK3R1	0	0	0	48	NA	Excluded	mRNA probe	0
2813066_st2	TCTTTACACGCAGTCCTCTTGCGCA	2813066_st	NA	NA	NA	NA	NA	NA	Affymetrix	NA	NA	0	0	NA	NA	NA	NA	4	exon	PIK3R1	0	0	0	52	NA	Excluded	mRNA probe	0
2813066_st3	TTCTTTACACGCAGTCCTCTTGCGC	2813066_st	NA	NA	NA	NA	NA	NA	Affymetrix	NA	NA	0	0	NA	NA	NA	NA	4	exon	PIK3R1	0	0	0	52	NA	Excluded	mRNA probe	0
2813066_st4	CTTTCTTTACACGCAGTCCTCTTGC	2813066_st	NA	NA	NA	NA	NA	NA	Affymetrix	NA	NA	0	0	NA	NA	NA	NA	4	exon	PIK3R1	0	0	0	48	NA	Excluded	mRNA probe	0
2813067_st1	GCTGCGTTCCTGTGCATTCAGCATG	2813067_st	NA	NA	NA	NA	NA	NA	Affymetrix	NA	NA	0	0	NA	NA	NA	NA	4	exon	PIK3R1	0	0	0	56	NA	Excluded	mRNA probe	0
2813067_st2	TGCTGCGTTCCTGTGCATTCAGCAT	2813067_st	NA	NA	NA	NA	NA	NA	Affymetrix	NA	NA	0	0	NA	NA	NA	NA	4	exon	PIK3R1	0	0	0	52	NA	Excluded	mRNA probe	0
2813067_st3	TGCATTCAGCATGCAGATTCCCAGG	2813067_st	NA	NA	NA	NA	NA	NA	Affymetrix	NA	NA	0	0	NA	NA	NA	NA	4	exon	PIK3R1	0	0	0	52	NA	Excluded	mRNA probe	0
2813067_st4	CTGTGCATTCAGCATGCAGATTCCC	2813067_st	NA	NA	NA	NA	NA	NA	Affymetrix	NA	NA	0	0	NA	NA	NA	NA	4	exon	PIK3R1	0	0	0	52	NA	Excluded	mRNA probe	0
2813068_st1	GTGCTTAAAGGTGTTTGTGTTGCCA	2813068_st	NA	NA	NA	NA	NA	NA	Affymetrix	NA	NA	0	0	NA	NA	NA	NA	4	exon	PIK3R1	0	0	0	44	NA	Excluded	mRNA probe	0
2813068_st2	TGCTTAAAGGTGTTTGTGTTGCCAG	2813068_st	NA	NA	NA	NA	NA	NA	Affymetrix	NA	NA	0	0	NA	NA	NA	NA	4	exon	PIK3R1	0	0	0	44	NA	Excluded	mRNA probe	0
2813068_st3	TTGTGCTTAAAGGTGTTTGTGTTGC	2813068_st	NA	NA	NA	NA	NA	NA	Affymetrix	NA	NA	0	0	NA	NA	NA	NA	4	exon	PIK3R1	0	0	0	40	NA	Excluded	mRNA probe	0
2813068_st4	GCTTAAAGGTGTTTGTGTTGCCAGA	2813068_st	NA	NA	NA	NA	NA	NA	Affymetrix	NA	NA	0	0	NA	NA	NA	NA	4	exon	PIK3R1	0	0	0	44	NA	Excluded	mRNA probe	0
2813069_st1	GTTCTTGAGAACTCTCTAGGGTCTT	2813069_st	NA	NA	NA	NA	NA	NA	Affymetrix	NA	NA	0	0	NA	NA	NA	NA	4	exon	PIK3R1	0	0	0	44	NA	Excluded	mRNA probe	0
2813069_st2	TGAAGGACTGTAGAGCTGGTAGCTT	2813069_st	NA	NA	NA	NA	NA	NA	Affymetrix	NA	NA	0	0	NA	NA	NA	NA	4	exon	PIK3R1	0	0	0	48	NA	Excluded	mRNA probe	0
2813069_st3	TGTCAAGTTTGTCGACTTCATATGC	2813069_st	NA	NA	NA	NA	NA	NA	Affymetrix	NA	NA	0	0	NA	NA	NA	NA	4	exon	PIK3R1	0	0	0	40	NA	Excluded	mRNA probe	0
2813069_st4	AGATGTCAAGTTTGTCGACTTCATA	2813069_st	NA	NA	NA	NA	NA	NA	Affymetrix	NA	NA	0	0	NA	NA	NA	NA	4	exon	PIK3R1	0	0	0	36	NA	Excluded	mRNA probe	0
2813070_st1	GGGAGGTGTCAGACTTATAGTCCTG	2813070_st	NA	NA	NA	NA	NA	NA	Affymetrix	NA	NA	0	0	NA	NA	NA	NA	4	exon	PIK3R1	0	0	0	52	NA	Excluded	mRNA probe	0
2813070_st2	GGTGTCAGACTTATAGTCCTGAAGA	2813070_st	NA	NA	NA	NA	NA	NA	Affymetrix	NA	NA	0	0	NA	NA	NA	NA	4	exon	PIK3R1	0	0	0	44	NA	Excluded	mRNA probe	0
2813070_st3	CAGACTTATAGTCCTGAAGATAGGG	2813070_st	NA	NA	NA	NA	NA	NA	Affymetrix	NA	NA	0	0	NA	NA	NA	NA	4	exon	PIK3R1	0	0	0	44	NA	Excluded	mRNA probe	0
2813070_st4	GTCAGACTTATAGTCCTGAAGATAG	2813070_st	NA	NA	NA	NA	NA	NA	Affymetrix	NA	NA	0	0	NA	NA	NA	NA	4	exon	PIK3R1	0	0	0	40	NA	Excluded	mRNA probe	0
2813071_st1	TATTTTGCCTCCATCTTGCTTTTCA	2813071_st	NA	NA	NA	NA	NA	NA	Affymetrix	NA	NA	0	0	NA	NA	NA	NA	4	exon	PIK3R1	0	0	0	36	NA	Excluded	mRNA probe	0
2813071_st2	CTCTCTCTCATCATCAGGGAGTGGA	2813071_st	NA	NA	NA	NA	NA	NA	Affymetrix	NA	NA	0	0	NA	NA	NA	NA	4	exon	PIK3R1	0	0	0	52	NA	Excluded	mRNA probe	0
2813071_st3	TCTCCCTGACTTTCTATTTTGCCTC	2813071_st	NA	NA	NA	NA	NA	NA	Affymetrix	NA	NA	0	0	NA	NA	NA	NA	4	exon	PIK3R1	0	0	0	44	NA	Excluded	mRNA probe	0
2813071_st4	CATCAGGGAGTGGAATGTGCCTCAC	2813071_st	NA	NA	NA	NA	NA	NA	Affymetrix	NA	NA	0	0	NA	NA	NA	NA	4	exon	PIK3R1	0	0	0	56	NA	Excluded	mRNA probe	0
2813072_st1	TCAAGACCATGTTGCAGGGAGACTG	2813072_st	NA	NA	NA	NA	NA	NA	Affymetrix	NA	NA	0	0	NA	NA	NA	NA	4	exon	PIK3R1	0	0	0	52	NA	Excluded	mRNA probe	0
2813072_st2	TCAAGTGCATGGCTCTCAGACATCA	2813072_st	NA	NA	NA	NA	NA	NA	Affymetrix	NA	NA	0	0	NA	NA	NA	NA	4	exon	PIK3R1	0	0	0	48	NA	Excluded	mRNA probe	0
2813072_st3	TCTCTTCTGAAGGTATGTGGTCTGT	2813072_st	NA	NA	NA	NA	NA	NA	Affymetrix	NA	NA	0	0	NA	NA	NA	NA	4	exon	PIK3R1	0	0	0	44	NA	Excluded	mRNA probe	0
2813072_st4	ACGGCCAGGACACTGCCGGCTTTCA	2813072_st	NA	NA	NA	NA	NA	NA	Affymetrix	NA	NA	0	0	NA	NA	NA	NA	4	exon	PIK3R1	0	0	0	64	NA	Excluded	mRNA probe	0
2813073_st1	GCAATCTGGAATCCCGTGGAGTTCT	2813073_st	NA	NA	NA	NA	NA	NA	Affymetrix	NA	NA	0	0	NA	NA	NA	NA	4	exon	PIK3R1	0	0	0	52	NA	Excluded	mRNA probe	0
2813073_st2	TCGATAGGATGAGTATTTTCCCTCT	2813073_st	NA	NA	NA	NA	NA	NA	Affymetrix	NA	NA	0	0	NA	NA	NA	NA	4	exon	PIK3R1	0	0	0	40	NA	Excluded	mRNA probe	0
2813073_st3	CTGATGCCTGGGCAATCTGGAATCC	2813073_st	NA	NA	NA	NA	NA	NA	Affymetrix	NA	NA	0	0	NA	NA	NA	NA	4	exon	PIK3R1	0	0	0	56	NA	Excluded	mRNA probe	0
2813073_st4	CTCTCGATAGGATGAGTATTTTCCC	2813073_st	NA	NA	NA	NA	NA	NA	Affymetrix	NA	NA	0	0	NA	NA	NA	NA	4	exon	PIK3R1	0	0	0	44	NA	Excluded	mRNA probe	0
2813074_st1	TGGATCTTTAAGACCATGGGATTGA	2813074_st	NA	NA	NA	NA	NA	NA	Affymetrix	NA	NA	0	0	NA	NA	NA	NA	4	exon	PIK3R1	0	0	0	40	NA	Excluded	mRNA probe	0
2813074_st2	GATCTTTAAGACCATGGGATTGAAG	2813074_st	NA	NA	NA	NA	NA	NA	Affymetrix	NA	NA	0	0	NA	NA	NA	NA	4	exon	PIK3R1	0	0	0	40	NA	Excluded	mRNA probe	0
2813074_st3	CTTTAAGACCATGGGATTGAAGTTT	2813074_st	NA	NA	NA	NA	NA	NA	Affymetrix	NA	NA	0	0	NA	NA	NA	NA	4	exon	PIK3R1	0	0	0	36	NA	Excluded	mRNA probe	0
2813074_st4	AAAATGGATCTTTAAGACCATGGGA	2813074_st	NA	NA	NA	NA	NA	NA	Affymetrix	NA	NA	0	0	NA	NA	NA	NA	4	exon	PIK3R1	0	0	0	36	NA	Excluded	mRNA probe	0
2813075_st1	TACTTGGAGCTCTTCAGGTGTGCTG	2813075_st	NA	NA	NA	NA	NA	NA	Affymetrix	NA	NA	0	0	NA	NA	NA	NA	4	exon	PIK3R1	0	0	0	52	NA	Excluded	mRNA probe	0
2813075_st2	TTTGTGATCTGGCTTCTGGCCCGCC	2813075_st	NA	NA	NA	NA	NA	NA	Affymetrix	NA	NA	0	0	NA	NA	NA	NA	4	exon	PIK3R1	0	0	0	60	NA	Excluded	mRNA probe	0
2813075_st3	CATTCTGCAGATAAGGGAAGTACTT	2813075_st	NA	NA	NA	NA	NA	NA	Affymetrix	NA	NA	0	0	NA	NA	NA	NA	4	exon	PIK3R1	0	0	0	40	NA	Excluded	mRNA probe	0
2813075_st4	TGTGCGTGCACTCGTCTCCATACCT	2813075_st	NA	NA	NA	NA	NA	NA	Affymetrix	NA	NA	0	0	NA	NA	NA	NA	4	exon	PIK3R1	0	0	0	56	NA	Excluded	mRNA probe	0
2813076_st1	TGGTGGAGACCTTATCTCGAGCTGT	2813076_st	NA	NA	NA	NA	NA	NA	Affymetrix	NA	NA	0	0	NA	NA	NA	NA	4	exon	PIK3R1	0	0	0	52	NA	Excluded	mRNA probe	0
2813076_st2	TGTGGTGGAGACCTTATCTCGAGCT	2813076_st	NA	NA	NA	NA	NA	NA	Affymetrix	NA	NA	0	0	NA	NA	NA	NA	4	exon	PIK3R1	0	0	0	52	NA	Excluded	mRNA probe	0
2813076_st3	TGTGTGGTGGAGACCTTATCTCGAG	2813076_st	NA	NA	NA	NA	NA	NA	Affymetrix	NA	NA	0	0	NA	NA	NA	NA	4	exon	PIK3R1	0	0	0	52	NA	Excluded	mRNA probe	0
2813076_st4	GTGGAGACCTTATCTCGAGCTGTTG	2813076_st	NA	NA	NA	NA	NA	NA	Affymetrix	NA	NA	0	0	NA	NA	NA	NA	4	exon	PIK3R1	0	0	0	52	NA	Excluded	mRNA probe	0
2813077_st1	TCTTGAGATACAGTTGTGCCAGGAT	2813077_st	NA	NA	NA	NA	NA	NA	Affymetrix	NA	NA	0	0	NA	NA	NA	NA	4	exon	PIK3R1	0	0	0	44	NA	Excluded	mRNA probe	0
2813077_st2	GACAGAAGGTATAGAGATTGTCCCC	2813077_st	NA	NA	NA	NA	NA	NA	Affymetrix	NA	NA	0	0	NA	NA	NA	NA	4	exon	PIK3R1	0	0	0	48	NA	Excluded	mRNA probe	0
2813077_st3	GATGAAATCTTAAGCCACTGGCTGT	2813077_st	NA	NA	NA	NA	NA	NA	Affymetrix	NA	NA	0	0	NA	NA	NA	NA	4	exon	PIK3R1	0	0	0	44	NA	Excluded	mRNA probe	0
2813077_st4	TACAGTTGTGCCAGGATGAAATCTT	2813077_st	NA	NA	NA	NA	NA	NA	Affymetrix	NA	NA	0	0	NA	NA	NA	NA	4	exon	PIK3R1	0	0	0	40	NA	Excluded	mRNA probe	0
2813078_st1	CCAGACCTGATGTAGACATTTCCAG	2813078_st	NA	NA	NA	NA	NA	NA	Affymetrix	NA	NA	0	0	NA	NA	NA	NA	4	exon	PIK3R1	0	0	0	48	NA	Excluded	mRNA probe	0
2813078_st2	GATGGAATCTAGAACCATCACGAGC	2813078_st	NA	NA	NA	NA	NA	NA	Affymetrix	NA	NA	0	0	NA	NA	NA	NA	4	exon	PIK3R1	0	0	0	48	NA	Excluded	mRNA probe	0
2813078_st3	TAATACAGGTAAGACAGGCCTGGGA	2813078_st	NA	NA	NA	NA	NA	NA	Affymetrix	NA	NA	0	0	NA	NA	NA	NA	4	exon	PIK3R1	0	0	0	48	NA	Excluded	mRNA probe	0
2813078_st4	CACGAGCCACTGTACTAATACAGGT	2813078_st	NA	NA	NA	NA	NA	NA	Affymetrix	NA	NA	0	0	NA	NA	NA	NA	4	exon	PIK3R1	0	0	0	48	NA	Excluded	mRNA probe	0
2813079_st1	TAGGCCTATATTCGTTGTAACTCAC	2813079_st	NA	NA	NA	NA	NA	NA	Affymetrix	NA	NA	0	0	NA	NA	NA	NA	4	exon	PIK3R1	0	0	0	40	NA	Excluded	mRNA probe	0
2813079_st2	TTTAGGCCTATATTCGTTGTAACTC	2813079_st	NA	NA	NA	NA	NA	NA	Affymetrix	NA	NA	0	0	NA	NA	NA	NA	4	exon	PIK3R1	0	0	0	36	NA	Excluded	mRNA probe	0
2813079_st3	GGCCTATATTCGTTGTAACTCACTT	2813079_st	NA	NA	NA	NA	NA	NA	Affymetrix	NA	NA	0	0	NA	NA	NA	NA	4	exon	PIK3R1	0	0	0	40	NA	Excluded	mRNA probe	0
2813079_st4	GCCTATATTCGTTGTAACTCACTTC	2813079_st	NA	NA	NA	NA	NA	NA	Affymetrix	NA	NA	0	0	NA	NA	NA	NA	4	exon	PIK3R1	0	0	0	40	NA	Excluded	mRNA probe	0
2813080_st1	TACTATGCTGTCCATAAATTATTTC	2813080_st	NA	NA	NA	NA	NA	NA	Affymetrix	NA	NA	0	0	NA	NA	NA	NA	4	exon	PIK3R1	0	0	0	28	NA	Excluded	mRNA probe	0
2813080_st2	AATTCCACATGAAGTACTATGCTGT	2813080_st	NA	NA	NA	NA	NA	NA	Affymetrix	NA	NA	0	0	NA	NA	NA	NA	4	exon	PIK3R1	0	0	0	36	NA	Excluded	mRNA probe	0
2813080_st3	TCCACATGAAGTACTATGCTGTCCA	2813080_st	NA	NA	NA	NA	NA	NA	Affymetrix	NA	NA	0	0	NA	NA	NA	NA	4	exon	PIK3R1	0	0	0	44	NA	Excluded	mRNA probe	0
2813080_st4	CATGAAGTACTATGCTGTCCATAAA	2813080_st	NA	NA	NA	NA	NA	NA	Affymetrix	NA	NA	0	0	NA	NA	NA	NA	4	exon	PIK3R1	0	0	0	36	NA	Excluded	mRNA probe	0
2813081_st1	CAGTAATTCTGTATCTCTATCAGCC	2813081_st	NA	NA	NA	NA	NA	NA	Affymetrix	NA	NA	0	0	NA	NA	NA	NA	4	exon	PIK3R1	0	0	0	40	NA	Excluded	mRNA probe	0
2813081_st2	TGTCAAGAACAGAACTCAGTAATTC	2813081_st	NA	NA	NA	NA	NA	NA	Affymetrix	NA	NA	0	0	NA	NA	NA	NA	4	exon	PIK3R1	0	0	0	36	NA	Excluded	mRNA probe	0
2813081_st3	TAATTCTGTATCTCTATCAGCCAGC	2813081_st	NA	NA	NA	NA	NA	NA	Affymetrix	NA	NA	0	0	NA	NA	NA	NA	4	exon	PIK3R1	0	0	0	40	NA	Excluded	mRNA probe	0
2813081_st4	TGAAGACTGTGAGATTGTCAAGAAC	2813081_st	NA	NA	NA	NA	NA	NA	Affymetrix	NA	NA	0	0	NA	NA	NA	NA	4	exon	PIK3R1	0	0	0	40	NA	Excluded	mRNA probe	0
2813082_st1	TCCACCTTCCCTTGTTTATCTGTAC	2813082_st	NA	NA	NA	NA	NA	NA	Affymetrix	NA	NA	0	0	NA	NA	NA	NA	4	exon	PIK3R1	0	0	0	44	NA	Excluded	mRNA probe	0
2813082_st2	CCTTCCCTTGTTTATCTGTACTCAT	2813082_st	NA	NA	NA	NA	NA	NA	Affymetrix	NA	NA	0	0	NA	NA	NA	NA	4	exon	PIK3R1	0	0	0	40	NA	Excluded	mRNA probe	0
2813082_st3	CACCTTCCCTTGTTTATCTGTACTC	2813082_st	NA	NA	NA	NA	NA	NA	Affymetrix	NA	NA	0	0	NA	NA	NA	NA	4	exon	PIK3R1	0	0	0	44	NA	Excluded	mRNA probe	0
2813082_st4	TTCCACCTTCCCTTGTTTATCTGTA	2813082_st	NA	NA	NA	NA	NA	NA	Affymetrix	NA	NA	0	0	NA	NA	NA	NA	4	exon	PIK3R1	0	0	0	40	NA	Excluded	mRNA probe	0
2813083_st1	TGAGGACTCCCTGGACTGGGTTACC	2813083_st	NA	NA	NA	NA	NA	NA	Affymetrix	NA	NA	0	0	NA	NA	NA	NA	3	exon	PIK3R1	0	0	0	60	NA	Excluded	mRNA probe	0
2813083_st2	TCATCCCAGACATAACAGGAGCAGC	2813083_st	NA	NA	NA	NA	NA	NA	Affymetrix	NA	NA	0	0	NA	NA	NA	NA	3	exon	PIK3R1	0	0	0	52	NA	Excluded	mRNA probe	0
2813083_st3	CATCCCAGACATAACAGGAGCAGCC	2813083_st	NA	NA	NA	NA	NA	NA	Affymetrix	NA	NA	0	0	NA	NA	NA	NA	3	exon	PIK3R1	0	0	0	56	NA	Excluded	mRNA probe	0
2813084_st1	TGCATGCTCAGAGTTTGTCAAGGCA	2813084_st	NA	NA	NA	NA	NA	NA	Affymetrix	NA	NA	0	0	NA	NA	NA	NA	4	exon	PIK3R1	0	0	0	48	NA	Excluded	mRNA probe	0
2813084_st2	TTTGCATGCTCAGAGTTTGTCAAGG	2813084_st	NA	NA	NA	NA	NA	NA	Affymetrix	NA	NA	0	0	NA	NA	NA	NA	4	exon	PIK3R1	0	0	0	44	NA	Excluded	mRNA probe	0
2813084_st3	TTGCATGCTCAGAGTTTGTCAAGGC	2813084_st	NA	NA	NA	NA	NA	NA	Affymetrix	NA	NA	0	0	NA	NA	NA	NA	4	exon	PIK3R1	0	0	0	48	NA	Excluded	mRNA probe	0
2813084_st4	GCATGCTCAGAGTTTGTCAAGGCAA	2813084_st	NA	NA	NA	NA	NA	NA	Affymetrix	NA	NA	0	0	NA	NA	NA	NA	4	exon	PIK3R1	0	0	0	48	NA	Excluded	mRNA probe	0
2813085_st1	AACAGTTGGACTGGCTACTGATAGT	2813085_st	NA	NA	NA	NA	NA	NA	Affymetrix	NA	NA	0	0	NA	NA	NA	NA	4	exon	PIK3R1	0	0	0	44	NA	Excluded	mRNA probe	0
2813085_st2	AGAGAGAAGAGCCTTCCATAGCAGT	2813085_st	NA	NA	NA	NA	NA	NA	Affymetrix	NA	NA	0	0	NA	NA	NA	NA	4	exon	PIK3R1	0	0	0	48	NA	Excluded	mRNA probe	0
2813085_st3	CTAGAGAGAAGAGCCTTCCATAGCA	2813085_st	NA	NA	NA	NA	NA	NA	Affymetrix	NA	NA	0	0	NA	NA	NA	NA	4	exon	PIK3R1	0	0	0	48	NA	Excluded	mRNA probe	0
2813085_st4	GGCTACTGATAGTGAAGCAATGGGA	2813085_st	NA	NA	NA	NA	NA	NA	Affymetrix	NA	NA	0	0	NA	NA	NA	NA	4	exon	PIK3R1	0	0	0	48	NA	Excluded	mRNA probe	0
2813086_st1	GTCATGCCCTACGTTGGTATAATCA	2813086_st	NA	NA	NA	NA	NA	NA	Affymetrix	NA	NA	0	0	NA	NA	NA	NA	4	exon	PIK3R1	0	1	0	44	NA	Excluded	mRNA probe	1
2813086_st2	CTCCAGGTGCTCAACGATTACCTGG	2813086_st	NA	NA	NA	NA	NA	NA	Affymetrix	NA	NA	0	0	NA	NA	NA	NA	4	exon	PIK3R1	0	1	1	56	NA	Excluded	mRNA probe	1
2813086_st3	TTGTGTCATGCCCTACGTTGGTATA	2813086_st	NA	NA	NA	NA	NA	NA	Affymetrix	NA	NA	0	0	NA	NA	NA	NA	4	exon	PIK3R1	0	0	0	44	NA	Excluded	mRNA probe	1
2813086_st4	GTATGTGCCATCACAAGCAGATGTG	2813086_st	NA	NA	NA	NA	NA	NA	Affymetrix	NA	NA	0	0	NA	NA	NA	NA	4	exon	PIK3R1	0	0	0	48	NA	Excluded	mRNA probe	1
2813087_st1	CAGCTGCAAGCCCTCAATGGGCGCT	2813087_st	NA	NA	NA	NA	NA	NA	Affymetrix	NA	NA	0	0	NA	NA	NA	NA	4	exon	PIK3R1	0	0	0	64	NA	Excluded	mRNA probe	0
2813087_st2	CGCCGCCGCGTTGCTGGGAGCCGGG	2813087_st	NA	NA	NA	NA	NA	NA	Affymetrix	NA	NA	0	0	NA	NA	NA	NA	4	exon	PIK3R1	0	0	0	84	NA	Excluded	mRNA probe	0
2813087_st3	GAGGCTTTATGTCGGATTTGGGCAA	2813087_st	NA	NA	NA	NA	NA	NA	Affymetrix	NA	NA	0	0	NA	NA	NA	NA	4	exon	PIK3R1	0	0	0	48	NA	Excluded	mRNA probe	0
2813087_st4	GCCGGAGCAGCTCGGGAGGGAGCGC	2813087_st	NA	NA	NA	NA	NA	NA	Affymetrix	NA	NA	0	0	NA	NA	NA	NA	4	exon	PIK3R1	0	0	0	80	NA	Excluded	mRNA probe	0
2813088_st1	AAATGATATGTTAATATTTCCCTAA	2813088_st	NA	NA	NA	NA	NA	NA	Affymetrix	NA	NA	0	0	NA	NA	NA	NA	1	exon	PIK3R1	0	0	0	20	NA	Excluded	mRNA probe	0
2813089_st1	TCCGGGAGTGTTTGCACACACCATC	2813089_st	NA	NA	NA	NA	NA	NA	Affymetrix	NA	NA	0	0	NA	NA	NA	NA	4	exon	PIK3R1	0	0	0	56	NA	Excluded	mRNA probe	0
2813089_st2	TCACCACCTCCATTCGCCAATCCAT	2813089_st	NA	NA	NA	NA	NA	NA	Affymetrix	NA	NA	0	0	NA	NA	NA	NA	4	exon	PIK3R1	0	0	0	52	NA	Excluded	mRNA probe	0
2813089_st3	TGTCCGGGAGTGTTTGCACACACCA	2813089_st	NA	NA	NA	NA	NA	NA	Affymetrix	NA	NA	0	0	NA	NA	NA	NA	4	exon	PIK3R1	0	0	0	56	NA	Excluded	mRNA probe	0
2813089_st4	GGAGTGTTTGCACACACCATCATTT	2813089_st	NA	NA	NA	NA	NA	NA	Affymetrix	NA	NA	0	0	NA	NA	NA	NA	4	exon	PIK3R1	0	0	0	44	NA	Excluded	mRNA probe	0
2813090_st1	TCAGTGCTGCCGACAGAACCTGGCC	2813090_st	NA	NA	NA	NA	NA	NA	Affymetrix	NA	NA	0	0	NA	NA	NA	NA	3	exon	PIK3R1	0	0	0	64	NA	Excluded	mRNA probe	0
2813090_st2	CAGTGCTGCCGACAGAACCTGGCCC	2813090_st	NA	NA	NA	NA	NA	NA	Affymetrix	NA	NA	0	0	NA	NA	NA	NA	3	exon	PIK3R1	0	0	0	68	NA	Excluded	mRNA probe	0
2813090_st3	GTCAGTGCTGCCGACAGAACCTGGC	2813090_st	NA	NA	NA	NA	NA	NA	Affymetrix	NA	NA	0	0	NA	NA	NA	NA	3	exon	PIK3R1	0	0	0	64	NA	Excluded	mRNA probe	0
2813091_st1	CACTGCCTTCCGAGTGGGCGGAAAA	2813091_st	NA	NA	NA	NA	NA	NA	Affymetrix	NA	NA	0	0	NA	NA	NA	NA	4	exon	PIK3R1	0	0	0	60	NA	Excluded	mRNA probe	0
2813091_st2	GCAATTCCTGGTCTCGCCAGCACTG	2813091_st	NA	NA	NA	NA	NA	NA	Affymetrix	NA	NA	0	0	NA	NA	NA	NA	4	exon	PIK3R1	0	0	0	60	NA	Excluded	mRNA probe	0
2813091_st3	AAGAGAGTTTTCTGAGGGCGTACGC	2813091_st	NA	NA	NA	NA	NA	NA	Affymetrix	NA	NA	0	0	NA	NA	NA	NA	4	exon	PIK3R1	0	0	0	52	NA	Excluded	mRNA probe	0
2813091_st4	GAGGACTCGGATTCCAGAGCTCGCC	2813091_st	NA	NA	NA	NA	NA	NA	Affymetrix	NA	NA	0	0	NA	NA	NA	NA	4	exon	PIK3R1	0	0	0	64	NA	Excluded	mRNA probe	0
2813092_st1	AGCCCGGCTGCGACCCGCCGGCCGT	2813092_st	NA	NA	NA	NA	NA	NA	Affymetrix	NA	NA	0	0	NA	NA	NA	NA	4	exon	PIK3R1	0	0	0	84	NA	Excluded	mRNA probe	0
2813092_st2	GATCCGTGCTTGCCGTCTCCGACAG	2813092_st	NA	NA	NA	NA	NA	NA	Affymetrix	NA	NA	0	0	NA	NA	NA	NA	4	exon	PIK3R1	0	0	0	64	NA	Excluded	mRNA probe	0
2813092_st3	TGCCCGCTCGGTTCCGACCGGCCTC	2813092_st	NA	NA	NA	NA	NA	NA	Affymetrix	NA	NA	0	0	NA	NA	NA	NA	4	exon	PIK3R1	0	0	0	76	NA	Excluded	mRNA probe	0
2813092_st4	TCTCCGACAGCTAGCCTGCCGCCCT	2813092_st	NA	NA	NA	NA	NA	NA	Affymetrix	NA	NA	0	0	NA	NA	NA	NA	4	exon	PIK3R1	0	0	0	68	NA	Excluded	mRNA probe	0
2813093_st1	AGGAAGCCCGAGCTCGTCGGCAACT	2813093_st	NA	NA	NA	NA	NA	NA	Affymetrix	NA	NA	0	0	NA	NA	NA	NA	4	exon	PIK3R1	0	0	0	64	NA	Excluded	mRNA probe	0
2813093_st2	TCCTTCCCGCAACACGAAGGCAGCG	2813093_st	NA	NA	NA	NA	NA	NA	Affymetrix	NA	NA	0	0	NA	NA	NA	NA	4	exon	PIK3R1	0	0	0	64	NA	Excluded	mRNA probe	0
2813093_st3	AGAGGAGGGCGGCAAACTTCGGAAG	2813093_st	NA	NA	NA	NA	NA	NA	Affymetrix	NA	NA	0	0	NA	NA	NA	NA	4	exon	PIK3R1	0	0	0	60	NA	Excluded	mRNA probe	0
2813093_st4	ACCCTCCGAAGTGTGCGGTGACGGA	2813093_st	NA	NA	NA	NA	NA	NA	Affymetrix	NA	NA	0	0	NA	NA	NA	NA	4	exon	PIK3R1	0	0	0	64	NA	Excluded	mRNA probe	0
2813094_st1	GGCTGGCAATAAACGCTGAGTTAGG	2813094_st	NA	NA	NA	NA	NA	NA	Affymetrix	NA	NA	0	0	NA	NA	NA	NA	4	exon	PIK3R1	0	0	0	52	NA	Excluded	mRNA probe	0
2813094_st2	AAGCTTGGCTGGCAATAAACGCTGA	2813094_st	NA	NA	NA	NA	NA	NA	Affymetrix	NA	NA	0	0	NA	NA	NA	NA	4	exon	PIK3R1	0	0	0	48	NA	Excluded	mRNA probe	0
2813094_st3	CAATAAACGCTGAGTTAGGGCCCCA	2813094_st	NA	NA	NA	NA	NA	NA	Affymetrix	NA	NA	0	0	NA	NA	NA	NA	4	exon	PIK3R1	0	0	0	52	NA	Excluded	mRNA probe	0
2813094_st4	GCTTGGCTGGCAATAAACGCTGAGT	2813094_st	NA	NA	NA	NA	NA	NA	Affymetrix	NA	NA	0	0	NA	NA	NA	NA	4	exon	PIK3R1	0	0	0	52	NA	Excluded	mRNA probe	0
2813095_st1	ATAAAAGCTGAAGAGGCAAGCAGTG	2813095_st	NA	NA	NA	NA	NA	NA	Affymetrix	NA	NA	0	0	NA	NA	NA	NA	4	exon	PIK3R1	0	0	0	44	NA	Excluded	mRNA probe	0
2813095_st2	GCAAGCAGTGACAATACCCAGCAGT	2813095_st	NA	NA	NA	NA	NA	NA	Affymetrix	NA	NA	0	0	NA	NA	NA	NA	4	exon	PIK3R1	0	0	0	52	NA	Excluded	mRNA probe	0
2813095_st3	TTCCCAAACTTTAGCCGCAGGCACG	2813095_st	NA	NA	NA	NA	NA	NA	Affymetrix	NA	NA	0	0	NA	NA	NA	NA	4	exon	PIK3R1	0	0	0	56	NA	Excluded	mRNA probe	0
2813095_st4	CGGTTTTTCAAGAACAGTGTAATCT	2813095_st	NA	NA	NA	NA	NA	NA	Affymetrix	NA	NA	0	0	NA	NA	NA	NA	4	exon	PIK3R1	0	0	0	36	NA	Excluded	mRNA probe	0
2813096_st1	GGAGAGGCCAAGGGATGTGTACATG	2813096_st	NA	NA	NA	NA	NA	NA	Affymetrix	NA	NA	0	0	NA	NA	NA	NA	4	exon	PIK3R1	0	0	0	56	NA	Excluded	mRNA probe	0
2813096_st2	GACGGCTCTACAGAGGTCAGGACAA	2813096_st	NA	NA	NA	NA	NA	NA	Affymetrix	NA	NA	0	0	NA	NA	NA	NA	4	exon	PIK3R1	0	0	0	56	NA	Excluded	mRNA probe	0
2813096_st3	CTACAGAGGTCAGGACAAAGGAGGC	2813096_st	NA	NA	NA	NA	NA	NA	Affymetrix	NA	NA	0	0	NA	NA	NA	NA	4	exon	PIK3R1	0	0	0	56	NA	Excluded	mRNA probe	0
2813096_st4	CTGAGGTAGAGGACGGCTCTACAGA	2813096_st	NA	NA	NA	NA	NA	NA	Affymetrix	NA	NA	0	0	NA	NA	NA	NA	4	exon	PIK3R1	0	0	0	56	NA	Excluded	mRNA probe	0
2813097_st1	TCTCTGCATCATCACAATGAAGAGG	2813097_st	NA	NA	NA	NA	NA	NA	Affymetrix	NA	NA	0	0	NA	NA	NA	NA	4	exon	PIK3R1	0	0	0	44	NA	Excluded	mRNA probe	0
2813097_st2	CATTCCGGTTCTCTGCATCATCACA	2813097_st	NA	NA	NA	NA	NA	NA	Affymetrix	NA	NA	0	0	NA	NA	NA	NA	4	exon	PIK3R1	0	0	0	48	NA	Excluded	mRNA probe	0
2813097_st3	CCGGTTCTCTGCATCATCACAATGA	2813097_st	NA	NA	NA	NA	NA	NA	Affymetrix	NA	NA	0	0	NA	NA	NA	NA	4	exon	PIK3R1	0	0	0	48	NA	Excluded	mRNA probe	0
2813097_st4	TCCGGTTCTCTGCATCATCACAATG	2813097_st	NA	NA	NA	NA	NA	NA	Affymetrix	NA	NA	0	0	NA	NA	NA	NA	4	exon	PIK3R1	0	0	0	48	NA	Excluded	mRNA probe	0
2813098_st1	CACCCAGAAAAGGCCATGAGGCTGA	2813098_st	NA	NA	NA	NA	NA	NA	Affymetrix	NA	NA	0	0	NA	NA	NA	NA	3	exon	PIK3R1	0	0	0	56	NA	Excluded	mRNA probe	0
2813098_st2	ACCCAGAAAAGGCCATGAGGCTGAC	2813098_st	NA	NA	NA	NA	NA	NA	Affymetrix	NA	NA	0	0	NA	NA	NA	NA	3	exon	PIK3R1	0	0	0	56	NA	Excluded	mRNA probe	0
2813098_st3	TCACCCAGAAAAGGCCATGAGGCTG	2813098_st	NA	NA	NA	NA	NA	NA	Affymetrix	NA	NA	0	0	NA	NA	NA	NA	3	exon	PIK3R1	0	0	0	56	NA	Excluded	mRNA probe	0
2813099_st1	GGGAGAAAGGGTGACGTAGCTTCTG	2813099_st	NA	NA	NA	NA	NA	NA	Affymetrix	NA	NA	0	0	NA	NA	NA	NA	4	exon	PIK3R1	0	0	0	56	NA	Excluded	mRNA probe	0
2813099_st2	CGCAGTAGCCATTACGCGGAGGCTG	2813099_st	NA	NA	NA	NA	NA	NA	Affymetrix	NA	NA	0	0	NA	NA	NA	NA	4	exon	PIK3R1	0	0	0	64	NA	Excluded	mRNA probe	0
2813099_st3	CAACGCTTAGGCACGCAGTAGCCAT	2813099_st	NA	NA	NA	NA	NA	NA	Affymetrix	NA	NA	0	0	NA	NA	NA	NA	4	exon	PIK3R1	0	0	0	56	NA	Excluded	mRNA probe	0
2813099_st4	CCAGGTGACAGCAACGCTTAGGCAC	2813099_st	NA	NA	NA	NA	NA	NA	Affymetrix	NA	NA	0	0	NA	NA	NA	NA	4	exon	PIK3R1	0	0	0	60	NA	Excluded	mRNA probe	0
2813100_st1	CTTTGGTGTGGATGATGCAGGTTCG	2813100_st	NA	NA	NA	NA	NA	NA	Affymetrix	NA	NA	0	0	NA	NA	NA	NA	4	exon	PIK3R1	0	0	0	52	NA	Excluded	mRNA probe	0
2813100_st2	TGCACAAGCTGATCACTCCAATTAA	2813100_st	NA	NA	NA	NA	NA	NA	Affymetrix	NA	NA	0	0	NA	NA	NA	NA	4	exon	PIK3R1	0	0	0	40	NA	Excluded	mRNA probe	0
2813100_st3	TCCAATTAACCTTAACTGTCTGTCT	2813100_st	NA	NA	NA	NA	NA	NA	Affymetrix	NA	NA	0	0	NA	NA	NA	NA	4	exon	PIK3R1	0	0	0	36	NA	Excluded	mRNA probe	0
2813100_st4	TCTTTAACTCTCTCAGACAGCGGCT	2813100_st	NA	NA	NA	NA	NA	NA	Affymetrix	NA	NA	0	0	NA	NA	NA	NA	4	exon	PIK3R1	0	0	0	48	NA	Excluded	mRNA probe	0
2813101_st1	TGTGACCGAAGACAGGGCTCCACTT	2813101_st	NA	NA	NA	NA	NA	NA	Affymetrix	NA	NA	0	0	NA	NA	NA	NA	4	exon	PIK3R1	0	0	0	56	NA	Excluded	mRNA probe	0
2813101_st2	TCTGTCGTCTGATTGTACCGTGGCA	2813101_st	NA	NA	NA	NA	NA	NA	Affymetrix	NA	NA	0	0	NA	NA	NA	NA	4	exon	PIK3R1	0	0	0	52	NA	Excluded	mRNA probe	0
2813101_st3	AGGTGACTGGCCATACGGCTGTCCA	2813101_st	NA	NA	NA	NA	NA	NA	Affymetrix	NA	NA	0	0	NA	NA	NA	NA	4	exon	PIK3R1	0	0	0	60	NA	Excluded	mRNA probe	0
2813101_st4	GCTGACTCTCACAGCGAGGCCCAAT	2813101_st	NA	NA	NA	NA	NA	NA	Affymetrix	NA	NA	0	0	NA	NA	NA	NA	4	exon	PIK3R1	0	0	1	60	NA	Excluded	mRNA probe	0
2813102_st1	AACAGTTGAGCCTGGTTGTACAGAG	2813102_st	NA	NA	NA	NA	NA	NA	Affymetrix	NA	NA	0	0	NA	NA	NA	NA	4	exon	PIK3R1	0	0	0	48	NA	Excluded	mRNA probe	0
2813102_st2	CTACCATGCAACAGTTGAGCCTGGT	2813102_st	NA	NA	NA	NA	NA	NA	Affymetrix	NA	NA	0	0	NA	NA	NA	NA	4	exon	PIK3R1	0	0	0	52	NA	Excluded	mRNA probe	0
2813102_st3	TGCAACAGTTGAGCCTGGTTGTACA	2813102_st	NA	NA	NA	NA	NA	NA	Affymetrix	NA	NA	0	0	NA	NA	NA	NA	4	exon	PIK3R1	0	0	0	48	NA	Excluded	mRNA probe	0
2813102_st4	CATGCAACAGTTGAGCCTGGTTGTA	2813102_st	NA	NA	NA	NA	NA	NA	Affymetrix	NA	NA	0	0	NA	NA	NA	NA	4	exon	PIK3R1	0	0	0	48	NA	Excluded	mRNA probe	0
2813103_st1	TAACCAGCCAATTTCTTCAGGCCTG	2813103_st	NA	NA	NA	NA	NA	NA	Affymetrix	NA	NA	0	0	NA	NA	NA	NA	4	exon	PIK3R1	0	0	0	48	NA	Excluded	mRNA probe	0
2813103_st2	TGTCCATCACTGAATCCAAGAGCTA	2813103_st	NA	NA	NA	NA	NA	NA	Affymetrix	NA	NA	0	0	NA	NA	NA	NA	4	exon	PIK3R1	0	0	0	44	NA	Excluded	mRNA probe	0
2813103_st3	CAATATGTCACCCAAGTGCAAGTCA	2813103_st	NA	NA	NA	NA	NA	NA	Affymetrix	NA	NA	0	0	NA	NA	NA	NA	4	exon	PIK3R1	0	0	0	44	NA	Excluded	mRNA probe	0
2813103_st4	CAGTTTTCGAAGAACCTGGTGCAAC	2813103_st	NA	NA	NA	NA	NA	NA	Affymetrix	NA	NA	0	0	NA	NA	NA	NA	4	exon	PIK3R1	0	0	0	48	NA	Excluded	mRNA probe	0
2813104_st1	GCATGTTGGGAAACTACCACACTGT	2813104_st	NA	NA	NA	NA	NA	NA	Affymetrix	NA	NA	0	0	NA	NA	NA	NA	4	exon	PIK3R1	0	0	0	48	NA	Excluded	mRNA probe	0
2813104_st2	GAGCACGTGGTCAATTTCAAAAGCA	2813104_st	NA	NA	NA	NA	NA	NA	Affymetrix	NA	NA	0	0	NA	NA	NA	NA	4	exon	PIK3R1	0	0	0	44	NA	Excluded	mRNA probe	0
2813104_st3	CCATTAAGCTTTGTATGACTGCACA	2813104_st	NA	NA	NA	NA	NA	NA	Affymetrix	NA	NA	0	0	NA	NA	NA	NA	4	exon	PIK3R1	0	0	0	40	NA	Excluded	mRNA probe	0
2813104_st4	CATACCAGGCAATGGTTAAGGCCAA	2813104_st	NA	NA	NA	NA	NA	NA	Affymetrix	NA	NA	0	0	NA	NA	NA	NA	4	exon	PIK3R1	0	0	0	48	NA	Excluded	mRNA probe	0
2813105_st1	CCTATATCCCCATTTTCAATCAACT	2813105_st	NA	NA	NA	NA	NA	NA	Affymetrix	NA	NA	0	0	NA	NA	NA	NA	4	exon	PIK3R1	0	0	0	36	NA	Excluded	mRNA probe	0
2813105_st2	TTATTCCCATATCCCTATATCCCCA	2813105_st	NA	NA	NA	NA	NA	NA	Affymetrix	NA	NA	0	0	NA	NA	NA	NA	4	exon	PIK3R1	0	0	0	40	NA	Excluded	mRNA probe	0
2813105_st3	TAGCGGGATGGGATGCCAGGATCTG	2813105_st	NA	NA	NA	NA	NA	NA	Affymetrix	NA	NA	0	0	NA	NA	NA	NA	4	exon	PIK3R1	0	0	0	60	NA	Excluded	mRNA probe	0
2813105_st4	AAATACAGGACCCTGGCTGAATGGG	2813105_st	NA	NA	NA	NA	NA	NA	Affymetrix	NA	NA	0	0	NA	NA	NA	NA	4	exon	PIK3R1	0	0	0	52	NA	Excluded	mRNA probe	0
2813106_st1	ACTGCACTGCACAAACTAACATGGG	2813106_st	NA	NA	NA	NA	NA	NA	Affymetrix	NA	NA	0	0	NA	NA	NA	NA	4	exon	PIK3R1	0	0	0	48	NA	Excluded	mRNA probe	0
2813106_st2	CAATAACATGCCTTGGGAAACCATG	2813106_st	NA	NA	NA	NA	NA	NA	Affymetrix	NA	NA	0	0	NA	NA	NA	NA	4	exon	PIK3R1	0	0	0	44	NA	Excluded	mRNA probe	0
2813106_st3	TTTGCCTCAAGGAGACAGCGTAGGT	2813106_st	NA	NA	NA	NA	NA	NA	Affymetrix	NA	NA	0	0	NA	NA	NA	NA	4	exon	PIK3R1	0	0	0	52	NA	Excluded	mRNA probe	0
2813106_st4	TAGGTTATGACCAACGGGCTCAGCA	2813106_st	NA	NA	NA	NA	NA	NA	Affymetrix	NA	NA	0	0	NA	NA	NA	NA	4	exon	PIK3R1	0	0	0	52	NA	Excluded	mRNA probe	0
2813107_st1	GAAAGACCTACCCATGCCTGGTGAC	2813107_st	NA	NA	NA	NA	NA	NA	Affymetrix	NA	NA	0	0	NA	NA	NA	NA	4	exon	PIK3R1	0	0	0	56	NA	Excluded	mRNA probe	0
2813107_st2	TGTCAGGACTACCAGTCAGAGGCCT	2813107_st	NA	NA	NA	NA	NA	NA	Affymetrix	NA	NA	0	0	NA	NA	NA	NA	4	exon	PIK3R1	0	0	0	56	NA	Excluded	mRNA probe	0
2813107_st3	TGCTCTGAGCTAAGGGATCCACTTG	2813107_st	NA	NA	NA	NA	NA	NA	Affymetrix	NA	NA	0	0	NA	NA	NA	NA	4	exon	PIK3R1	0	0	0	52	NA	Excluded	mRNA probe	0
2813107_st4	GAGAAAAATCTCCTGCGTTCACCGC	2813107_st	NA	NA	NA	NA	NA	NA	Affymetrix	NA	NA	0	0	NA	NA	NA	NA	4	exon	PIK3R1	0	0	0	52	NA	Excluded	mRNA probe	0
2813108_st1	GAATTTTCTCTGAGGAAAATCCTCT	2813108_st	NA	NA	NA	NA	NA	NA	Affymetrix	NA	NA	0	0	NA	NA	NA	NA	4	exon	PIK3R1	0	0	0	36	NA	Excluded	mRNA probe	0
2813108_st2	TTTTCTCTGAGGAAAATCCTCTCAT	2813108_st	NA	NA	NA	NA	NA	NA	Affymetrix	NA	NA	0	0	NA	NA	NA	NA	4	exon	PIK3R1	0	0	0	36	NA	Excluded	mRNA probe	0
2813108_st3	TCCATAGATGGTTCTTCCCAGGGCT	2813108_st	NA	NA	NA	NA	NA	NA	Affymetrix	NA	NA	0	0	NA	NA	NA	NA	4	exon	PIK3R1	0	0	0	52	NA	Excluded	mRNA probe	0
2813108_st4	CTGAATTTTCTCTGAGGAAAATCCT	2813108_st	NA	NA	NA	NA	NA	NA	Affymetrix	NA	NA	0	0	NA	NA	NA	NA	4	exon	PIK3R1	0	0	0	36	NA	Excluded	mRNA probe	0
2813109_st1	GACGTGTGGCAATGCCAGAGAGCAA	2813109_st	NA	NA	NA	NA	NA	NA	Affymetrix	NA	NA	0	0	NA	NA	NA	NA	4	exon	PIK3R1	0	0	0	56	NA	Excluded	mRNA probe	0
2813109_st2	CATGCTGGGGCCTGTCTCTAGGACC	2813109_st	NA	NA	NA	NA	NA	NA	Affymetrix	NA	NA	0	0	NA	NA	NA	NA	4	exon	PIK3R1	0	0	0	64	NA	Excluded	mRNA probe	0
2813109_st3	GCAATGCATGGGTTTCCACTGCCTT	2813109_st	NA	NA	NA	NA	NA	NA	Affymetrix	NA	NA	0	0	NA	NA	NA	NA	4	exon	PIK3R1	0	0	0	52	NA	Excluded	mRNA probe	0
2813109_st4	GGCAGTGAAGCCTAAGCTCCTTAGA	2813109_st	NA	NA	NA	NA	NA	NA	Affymetrix	NA	NA	0	0	NA	NA	NA	NA	4	exon	PIK3R1	0	0	0	52	NA	Excluded	mRNA probe	0
2813110_st1	TAATAACAAGGGTGAGAGTAACTAA	2813110_st	NA	NA	NA	NA	NA	NA	Affymetrix	NA	NA	0	0	NA	NA	NA	NA	4	exon	PIK3R1	0	0	0	32	NA	Excluded	mRNA probe	0
2813110_st2	TTCCATAATAACAAGGGTGAGAGTA	2813110_st	NA	NA	NA	NA	NA	NA	Affymetrix	NA	NA	0	0	NA	NA	NA	NA	4	exon	PIK3R1	0	0	0	36	NA	Excluded	mRNA probe	0
2813110_st3	CAAGGGTGAGAGTAACTAATATAAC	2813110_st	NA	NA	NA	NA	NA	NA	Affymetrix	NA	NA	0	0	NA	NA	NA	NA	4	exon	PIK3R1	0	0	0	36	NA	Excluded	mRNA probe	0
2813110_st4	AGGGTGAGAGTAACTAATATAACCA	2813110_st	NA	NA	NA	NA	NA	NA	Affymetrix	NA	NA	0	0	NA	NA	NA	NA	4	exon	PIK3R1	0	0	0	36	NA	Excluded	mRNA probe	0
2813111_st1	GATGCAAGCTCACGTCTGCCTGAAA	2813111_st	NA	NA	NA	NA	NA	NA	Affymetrix	NA	NA	0	0	NA	NA	NA	NA	4	exon	PIK3R1	0	0	0	52	NA	Excluded	mRNA probe	0
2813111_st2	CGAGAGTGGTCTACAATGCGGCCCT	2813111_st	NA	NA	NA	NA	NA	NA	Affymetrix	NA	NA	0	0	NA	NA	NA	NA	4	exon	PIK3R1	0	0	0	60	NA	Excluded	mRNA probe	0
2813111_st3	GTGAGGGCCCTACACAACTCCTGAT	2813111_st	NA	NA	NA	NA	NA	NA	Affymetrix	NA	NA	0	0	NA	NA	NA	NA	4	exon	PIK3R1	0	0	0	56	NA	Excluded	mRNA probe	0
2813111_st4	GCTCAAACACTTGGCAGACAGAAAG	2813111_st	NA	NA	NA	NA	NA	NA	Affymetrix	NA	NA	0	0	NA	NA	NA	NA	4	exon	PIK3R1	0	0	0	48	NA	Excluded	mRNA probe	0
2813112_st1	TCAAGTACTGTGTCAGGTGCCATCT	2813112_st	NA	NA	NA	NA	NA	NA	Affymetrix	NA	NA	0	0	NA	NA	NA	NA	4	exon	PIK3R1	0	0	0	48	NA	Excluded	mRNA probe	0
2813112_st2	CATGCTAGGAAATTGGTAAACCACA	2813112_st	NA	NA	NA	NA	NA	NA	Affymetrix	NA	NA	0	0	NA	NA	NA	NA	4	exon	PIK3R1	0	0	0	40	NA	Excluded	mRNA probe	0
2813112_st3	TCCAGCTTGAATCCTATGGGACACA	2813112_st	NA	NA	NA	NA	NA	NA	Affymetrix	NA	NA	0	0	NA	NA	NA	NA	4	exon	PIK3R1	0	0	0	48	NA	Excluded	mRNA probe	0
2813112_st4	TACCATGCCGTATAGCCAATTGCCA	2813112_st	NA	NA	NA	NA	NA	NA	Affymetrix	NA	NA	0	0	NA	NA	NA	NA	4	exon	PIK3R1	0	0	0	48	NA	Excluded	mRNA probe	0
2813113_st1	AGTAAGTTACAACTGGTGACAGGCC	2813113_st	NA	NA	NA	NA	NA	NA	Affymetrix	NA	NA	0	0	NA	NA	NA	NA	4	exon	PIK3R1	0	0	0	48	NA	Excluded	mRNA probe	0
2813113_st2	CAGGCCACTTATTAGTCCATTCAGG	2813113_st	NA	NA	NA	NA	NA	NA	Affymetrix	NA	NA	0	0	NA	NA	NA	NA	4	exon	PIK3R1	0	0	0	48	NA	Excluded	mRNA probe	0
2813113_st3	AGAAACACGATTATGGGTATGAACC	2813113_st	NA	NA	NA	NA	NA	NA	Affymetrix	NA	NA	0	0	NA	NA	NA	NA	4	exon	PIK3R1	0	0	0	40	NA	Excluded	mRNA probe	0
2813113_st4	GTTAGAGGCCTAAGATGAAAATACC	2813113_st	NA	NA	NA	NA	NA	NA	Affymetrix	NA	NA	0	0	NA	NA	NA	NA	4	exon	PIK3R1	0	0	0	40	NA	Excluded	mRNA probe	0
2813114_st1	CAGTCAGTTACCAAGCCTGCAAGGC	2813114_st	NA	NA	NA	NA	NA	NA	Affymetrix	NA	NA	0	0	NA	NA	NA	NA	4	exon	PIK3R1	0	0	0	56	NA	Excluded	mRNA probe	0
2813114_st2	GATTTTTGTGAACACGCCCCTATGA	2813114_st	NA	NA	NA	NA	NA	NA	Affymetrix	NA	NA	0	0	NA	NA	NA	NA	4	exon	PIK3R1	0	0	0	44	NA	Excluded	mRNA probe	0
2813114_st3	GAATTCCAGTGCTATAGGGAGCAGC	2813114_st	NA	NA	NA	NA	NA	NA	Affymetrix	NA	NA	0	0	NA	NA	NA	NA	4	exon	PIK3R1	0	0	0	52	NA	Excluded	mRNA probe	0
2813114_st4	TAATGTGAAACGTCTTGCAGACCCA	2813114_st	NA	NA	NA	NA	NA	NA	Affymetrix	NA	NA	0	0	NA	NA	NA	NA	4	exon	PIK3R1	0	0	0	44	NA	Excluded	mRNA probe	0
2813115_st1	TAAGAGATGACCTGGTTTAGAGGAC	2813115_st	NA	NA	NA	NA	NA	NA	Affymetrix	NA	NA	0	0	NA	NA	NA	NA	4	exon	PIK3R1	0	0	0	44	NA	Excluded	mRNA probe	0
2813115_st2	CCCATGAGGTCCCATAGGGCATATG	2813115_st	NA	NA	NA	NA	NA	NA	Affymetrix	NA	NA	0	0	NA	NA	NA	NA	4	exon	PIK3R1	0	0	0	56	NA	Excluded	mRNA probe	0
2813115_st3	GCACTACTTTGGACATTGACTGCCA	2813115_st	NA	NA	NA	NA	NA	NA	Affymetrix	NA	NA	0	0	NA	NA	NA	NA	4	exon	PIK3R1	0	0	0	48	NA	Excluded	mRNA probe	0
2813115_st4	TATGGTTTCCTTACAAACTGTGCCC	2813115_st	NA	NA	NA	NA	NA	NA	Affymetrix	NA	NA	0	0	NA	NA	NA	NA	4	exon	PIK3R1	0	0	0	44	NA	Excluded	mRNA probe	0
2813116_st1	CTGCCCTTAGTATTTGATGCTTTCA	2813116_st	NA	NA	NA	NA	NA	NA	Affymetrix	NA	NA	0	0	NA	NA	NA	NA	4	exon	PIK3R1	0	0	0	40	NA	Excluded	mRNA probe	0
2813116_st2	CTAAAAGCTGCCCTTAGTATTTGAT	2813116_st	NA	NA	NA	NA	NA	NA	Affymetrix	NA	NA	0	0	NA	NA	NA	NA	4	exon	PIK3R1	0	0	0	36	NA	Excluded	mRNA probe	0
2813116_st3	GCTGCCCTTAGTATTTGATGCTTTC	2813116_st	NA	NA	NA	NA	NA	NA	Affymetrix	NA	NA	0	0	NA	NA	NA	NA	4	exon	PIK3R1	0	0	0	44	NA	Excluded	mRNA probe	0
2813116_st4	AAAGCTGCCCTTAGTATTTGATGCT	2813116_st	NA	NA	NA	NA	NA	NA	Affymetrix	NA	NA	0	0	NA	NA	NA	NA	4	exon	PIK3R1	0	0	0	40	NA	Excluded	mRNA probe	0
2813117_st1	ATTTCCAGAACCTCTGTGGGTTTAT	2813117_st	NA	NA	NA	NA	NA	NA	Affymetrix	NA	NA	0	0	NA	NA	NA	NA	4	exon	PIK3R1	0	0	0	40	NA	Excluded	mRNA probe	0
2813117_st2	CTCCATTTCCAGAACCTCTGTGGGT	2813117_st	NA	NA	NA	NA	NA	NA	Affymetrix	NA	NA	0	0	NA	NA	NA	NA	4	exon	PIK3R1	0	0	0	52	NA	Excluded	mRNA probe	0
2813117_st3	TCCAGAACCTCTGTGGGTTTATCCA	2813117_st	NA	NA	NA	NA	NA	NA	Affymetrix	NA	NA	0	0	NA	NA	NA	NA	4	exon	PIK3R1	0	0	0	48	NA	Excluded	mRNA probe	0
2813117_st4	GGAAACTGCTCCATTTCCAGAACCT	2813117_st	NA	NA	NA	NA	NA	NA	Affymetrix	NA	NA	0	0	NA	NA	NA	NA	4	exon	PIK3R1	0	0	0	48	NA	Excluded	mRNA probe	0
2813118_st1	GTGACAGGGATAAAACAGACAAAGG	2813118_st	NA	NA	NA	NA	NA	NA	Affymetrix	NA	NA	0	0	NA	NA	NA	NA	4	exon	PIK3R1	0	0	0	44	NA	Excluded	mRNA probe	0
2813118_st2	GACAAAGGGGCTTAATTGGAAGTCA	2813118_st	NA	NA	NA	NA	NA	NA	Affymetrix	NA	NA	0	0	NA	NA	NA	NA	4	exon	PIK3R1	0	0	0	44	NA	Excluded	mRNA probe	0
2813118_st3	AAATTAGCTCATGATCTACACAGTG	2813118_st	NA	NA	NA	NA	NA	NA	Affymetrix	NA	NA	0	0	NA	NA	NA	NA	4	exon	PIK3R1	0	0	0	36	NA	Excluded	mRNA probe	0
2813118_st4	GGGAGAGTCCAAGCAAAATTAGCTC	2813118_st	NA	NA	NA	NA	NA	NA	Affymetrix	NA	NA	0	0	NA	NA	NA	NA	4	exon	PIK3R1	0	0	0	48	NA	Excluded	mRNA probe	0
2813119_st1	TATTAAGCTTTACGGGTGACACTAC	2813119_st	NA	NA	NA	NA	NA	NA	Affymetrix	NA	NA	0	0	NA	NA	NA	NA	4	exon	PIK3R1	0	0	0	40	NA	Excluded	mRNA probe	0
2813119_st2	GATGGCCTGTGCTCTTTGACTAAGC	2813119_st	NA	NA	NA	NA	NA	NA	Affymetrix	NA	NA	0	0	NA	NA	NA	NA	4	exon	PIK3R1	0	0	0	52	NA	Excluded	mRNA probe	0
2813119_st3	ACTGAATTCAGTAGTCTTGGGCAAG	2813119_st	NA	NA	NA	NA	NA	NA	Affymetrix	NA	NA	0	0	NA	NA	NA	NA	4	exon	PIK3R1	0	0	0	44	NA	Excluded	mRNA probe	0
2813119_st4	TATTCTGGTGGGCAAATCTAATCCC	2813119_st	NA	NA	NA	NA	NA	NA	Affymetrix	NA	NA	0	0	NA	NA	NA	NA	4	exon	PIK3R1	0	0	0	44	NA	Excluded	mRNA probe	0
2813120_st1	GATGCCAACACCGTTATGAAGTGCA	2813120_st	NA	NA	NA	NA	NA	NA	Affymetrix	NA	NA	0	0	NA	NA	NA	NA	4	exon	PIK3R1	0	0	0	48	NA	Excluded	mRNA probe	0
2813120_st2	TGGTGACAGCCAATCACATGGAATA	2813120_st	NA	NA	NA	NA	NA	NA	Affymetrix	NA	NA	0	0	NA	NA	NA	NA	4	exon	PIK3R1	0	0	0	44	NA	Excluded	mRNA probe	0
2813120_st3	GCAAAATGAAACCACCACACAGTTG	2813120_st	NA	NA	NA	NA	NA	NA	Affymetrix	NA	NA	0	0	NA	NA	NA	NA	4	exon	PIK3R1	0	0	0	44	NA	Excluded	mRNA probe	0
2813120_st4	AAACCACTAACATGGACAGGCCTCG	2813120_st	NA	NA	NA	NA	NA	NA	Affymetrix	NA	NA	0	0	NA	NA	NA	NA	4	exon	PIK3R1	0	0	0	52	NA	Excluded	mRNA probe	0
2813121_st1	CTGTAGCACAGTGTATAAGTGTGGA	2813121_st	NA	NA	NA	NA	NA	NA	Affymetrix	NA	NA	0	0	NA	NA	NA	NA	4	exon	PIK3R1	0	0	0	44	NA	Excluded	mRNA probe	0
2813121_st2	CAATCCCAGTTTTTCACTAGCTAAA	2813121_st	NA	NA	NA	NA	NA	NA	Affymetrix	NA	NA	0	0	NA	NA	NA	NA	4	exon	PIK3R1	0	0	0	36	NA	Excluded	mRNA probe	0
2813121_st3	CTGAATAAGTAATGGGTTTTGGTTG	2813121_st	NA	NA	NA	NA	NA	NA	Affymetrix	NA	NA	0	0	NA	NA	NA	NA	4	exon	PIK3R1	0	0	0	36	NA	Excluded	mRNA probe	0
2813121_st4	GGAGAACCAACTCCACTCTTAAGAA	2813121_st	NA	NA	NA	NA	NA	NA	Affymetrix	NA	NA	0	0	NA	NA	NA	NA	4	exon	PIK3R1	0	0	0	44	NA	Excluded	mRNA probe	0
2813122_st1	ATGTGAAAGTTCTACCCAAAAAGCT	2813122_st	NA	NA	NA	NA	NA	NA	Affymetrix	NA	NA	0	0	NA	NA	NA	NA	4	exon	PIK3R1	0	0	0	36	NA	Excluded	mRNA probe	0
2813122_st2	TACAAAATGTCTGCGAGTCAATCCA	2813122_st	NA	NA	NA	NA	NA	NA	Affymetrix	NA	NA	0	0	NA	NA	NA	NA	4	exon	PIK3R1	0	0	0	40	NA	Excluded	mRNA probe	0
2813122_st3	CCAAATTTGGCAAGGTGTTCTTTGA	2813122_st	NA	NA	NA	NA	NA	NA	Affymetrix	NA	NA	0	0	NA	NA	NA	NA	4	exon	PIK3R1	0	0	0	40	NA	Excluded	mRNA probe	0
2813122_st4	TAAAGCACCATGTTACAAAGTTTGA	2813122_st	NA	NA	NA	NA	NA	NA	Affymetrix	NA	NA	0	0	NA	NA	NA	NA	4	exon	PIK3R1	0	0	0	32	NA	Excluded	mRNA probe	0
2813123_st1	TGCGACTACAGTGCACAGCATCACT	2813123_st	NA	NA	NA	NA	NA	NA	Affymetrix	NA	NA	0	0	NA	NA	NA	NA	4	exon	PIK3R1	0	0	0	52	NA	Excluded	mRNA probe	0
2813123_st2	CAAATTCACGTTATGAAAGTAATGT	2813123_st	NA	NA	NA	NA	NA	NA	Affymetrix	NA	NA	0	0	NA	NA	NA	NA	4	exon	PIK3R1	0	0	0	28	NA	Excluded	mRNA probe	0
2813123_st3	TAATTAAGCCTGTATTTCAAGTACT	2813123_st	NA	NA	NA	NA	NA	NA	Affymetrix	NA	NA	0	0	NA	NA	NA	NA	4	exon	PIK3R1	0	0	0	28	NA	Excluded	mRNA probe	0
2813123_st4	AAAGTCAACATAGAACAAATTCACG	2813123_st	NA	NA	NA	NA	NA	NA	Affymetrix	NA	NA	0	0	NA	NA	NA	NA	4	exon	PIK3R1	0	0	0	32	NA	Excluded	mRNA probe	0
2813124_st1	CATTGTATTTAATTTGGATAGTTGA	2813124_st	NA	NA	NA	NA	NA	NA	Affymetrix	NA	NA	0	0	NA	NA	NA	NA	4	exon	PIK3R1	0	0	0	24	NA	Excluded	mRNA probe	0
2813124_st2	TATTTAATTTGGATAGTTGAATGCA	2813124_st	NA	NA	NA	NA	NA	NA	Affymetrix	NA	NA	0	0	NA	NA	NA	NA	4	exon	PIK3R1	0	0	0	24	NA	Excluded	mRNA probe	0
2813124_st3	AACAACAAAATCCCACCATTGTATT	2813124_st	NA	NA	NA	NA	NA	NA	Affymetrix	NA	NA	0	0	NA	NA	NA	NA	4	exon	PIK3R1	0	0	0	32	NA	Excluded	mRNA probe	0
2813124_st4	CTGCAAACAACAAAATCCCACCATT	2813124_st	NA	NA	NA	NA	NA	NA	Affymetrix	NA	NA	0	0	NA	NA	NA	NA	4	exon	PIK3R1	0	0	0	40	NA	Excluded	mRNA probe	0
2813125_st1	CCACGAGCTTGATAAGAAGAGGCGG	2813125_st	NA	NA	NA	NA	NA	NA	Affymetrix	NA	NA	0	0	NA	NA	NA	NA	4	exon	PIK3R1	0	0	0	56	NA	Excluded	mRNA probe	0
2813125_st2	GCTCTGCAAGATCCGGGAGAGTCAA	2813125_st	NA	NA	NA	NA	NA	NA	Affymetrix	NA	NA	0	0	NA	NA	NA	NA	4	exon	PIK3R1	0	0	0	56	NA	Excluded	mRNA probe	0
2813125_st3	GCAAACTGCTCTGCAAGATCCGGGA	2813125_st	NA	NA	NA	NA	NA	NA	Affymetrix	NA	NA	0	0	NA	NA	NA	NA	4	exon	PIK3R1	0	0	0	56	NA	Excluded	mRNA probe	0
2813125_st4	GCTTCCACGAGCTTGATAAGAAGAG	2813125_st	NA	NA	NA	NA	NA	NA	Affymetrix	NA	NA	0	0	NA	NA	NA	NA	4	exon	PIK3R1	0	0	0	48	NA	Excluded	mRNA probe	0
2813126_st1	GACATAGCTGGTAGTAGGAAATTTA	2813126_st	NA	NA	NA	NA	NA	NA	Affymetrix	NA	NA	0	0	NA	NA	NA	NA	4	exon	PIK3R1	0	0	0	36	NA	Excluded	mRNA probe	0
2813126_st2	TAGAACAAAGGAACTGATGCCCTCT	2813126_st	NA	NA	NA	NA	NA	NA	Affymetrix	NA	NA	0	0	NA	NA	NA	NA	4	exon	PIK3R1	0	0	0	44	NA	Excluded	mRNA probe	0
2813126_st3	AATAATAAGAGCCATGAAATAAGGG	2813126_st	NA	NA	NA	NA	NA	NA	Affymetrix	NA	NA	0	0	NA	NA	NA	NA	4	exon	PIK3R1	0	0	0	32	NA	Excluded	mRNA probe	0
2813126_st4	CAAAGGAACTGATGCCCTCTAGCAG	2813126_st	NA	NA	NA	NA	NA	NA	Affymetrix	NA	NA	0	0	NA	NA	NA	NA	4	exon	PIK3R1	0	0	0	52	NA	Excluded	mRNA probe	0
2813127_st1	ATCAAGAAGCTGTCGTAATTCTGCC	2813127_st	NA	NA	NA	NA	NA	NA	Affymetrix	NA	NA	0	0	NA	NA	NA	NA	4	exon	PIK3R1	0	0	0	44	NA	Excluded	mRNA probe	0
2813127_st2	CTGTGTTCTGTATAGAGTTGAACAT	2813127_st	NA	NA	NA	NA	NA	NA	Affymetrix	NA	NA	0	0	NA	NA	NA	NA	4	exon	PIK3R1	0	0	1	36	NA	Excluded	mRNA probe	0
2813127_st3	CACAATCAAGAAGCTGTCGTAATTC	2813127_st	NA	NA	NA	NA	NA	NA	Affymetrix	NA	NA	0	0	NA	NA	NA	NA	4	exon	PIK3R1	0	1	0	40	NA	Excluded	mRNA probe	0
2813127_st4	CAATCAAGAAGCTGTCGTAATTCTG	2813127_st	NA	NA	NA	NA	NA	NA	Affymetrix	NA	NA	0	0	NA	NA	NA	NA	4	exon	PIK3R1	0	1	0	40	NA	Excluded	mRNA probe	0
2813128_st1	TCTTTCCCATTTGCATTTCTAGCTC	2813128_st	NA	NA	NA	NA	NA	NA	Affymetrix	NA	NA	0	0	NA	NA	NA	NA	4	exon	PIK3R1	0	0	0	40	NA	Excluded	mRNA probe	0
2813128_st2	TCCCATTTGCATTTCTAGCTCTGTG	2813128_st	NA	NA	NA	NA	NA	NA	Affymetrix	NA	NA	0	0	NA	NA	NA	NA	4	exon	PIK3R1	0	0	0	44	NA	Excluded	mRNA probe	0
2813128_st3	CTGTCTTTCCCATTTGCATTTCTAG	2813128_st	NA	NA	NA	NA	NA	NA	Affymetrix	NA	NA	0	0	NA	NA	NA	NA	4	exon	PIK3R1	0	0	0	40	NA	Excluded	mRNA probe	0
2813128_st4	TTTCCCATTTGCATTTCTAGCTCTG	2813128_st	NA	NA	NA	NA	NA	NA	Affymetrix	NA	NA	0	0	NA	NA	NA	NA	4	exon	PIK3R1	0	0	0	40	NA	Excluded	mRNA probe	0
2813129_st1	CAGAGCGAGAGAAACACCAAGAGGT	2813129_st	NA	NA	NA	NA	NA	NA	Affymetrix	NA	NA	0	0	NA	NA	NA	NA	4	exon	PIK3R1	0	0	0	52	NA	Excluded	mRNA probe	0
2813129_st2	TGGGCAGATGCTACAAACCAGGGCC	2813129_st	NA	NA	NA	NA	NA	NA	Affymetrix	NA	NA	0	0	NA	NA	NA	NA	4	exon	PIK3R1	0	0	0	60	NA	Excluded	mRNA probe	0
2813129_st3	TGATGATGACCAACATGCCTGCAGG	2813129_st	NA	NA	NA	NA	NA	NA	Affymetrix	NA	NA	0	0	NA	NA	NA	NA	4	exon	PIK3R1	0	0	0	52	NA	Excluded	mRNA probe	0
2813129_st4	AAGCCCCGGTGGGAATATTCATGCC	2813129_st	NA	NA	NA	NA	NA	NA	Affymetrix	NA	NA	0	0	NA	NA	NA	NA	4	exon	PIK3R1	0	0	0	56	NA	Excluded	mRNA probe	0
2813130_st1	AACTTCCACTTCATCGGGCTCTGAT	2813130_st	NA	NA	NA	NA	NA	NA	Affymetrix	NA	NA	0	0	NA	NA	NA	NA	4	exon	PIK3R1	0	0	0	48	NA	Excluded	mRNA probe	0
2813130_st2	TCTTCCTGTGACTAAACGTGTTCAT	2813130_st	NA	NA	NA	NA	NA	NA	Affymetrix	NA	NA	0	0	NA	NA	NA	NA	4	exon	PIK3R1	0	0	0	40	NA	Excluded	mRNA probe	0
2813130_st3	GGCTCTGATGTCTAAACTCTTCCTG	2813130_st	NA	NA	NA	NA	NA	NA	Affymetrix	NA	NA	0	0	NA	NA	NA	NA	4	exon	PIK3R1	0	0	0	48	NA	Excluded	mRNA probe	0
2813130_st4	TGTGTTGATCACATTATAAACCTAA	2813130_st	NA	NA	NA	NA	NA	NA	Affymetrix	NA	NA	0	0	NA	NA	NA	NA	4	exon	PIK3R1	0	0	0	28	NA	Excluded	mRNA probe	0
2813131_st1	TGTAACTGATATCCTTCTAGGAGGG	2813131_st	NA	NA	NA	NA	NA	NA	Affymetrix	NA	NA	0	0	NA	NA	NA	NA	4	exon	PIK3R1	0	0	0	44	NA	Excluded	mRNA probe	0
2813131_st2	GCCTCCAGAACCACGAGAAGTAAGT	2813131_st	NA	NA	NA	NA	NA	NA	Affymetrix	NA	NA	0	0	NA	NA	NA	NA	4	exon	PIK3R1	0	0	0	52	NA	Excluded	mRNA probe	0
2813131_st3	ACATGCTTTTTTCTCGGACTTCTAG	2813131_st	NA	NA	NA	NA	NA	NA	Affymetrix	NA	NA	0	0	NA	NA	NA	NA	4	exon	PIK3R1	0	0	0	40	NA	Excluded	mRNA probe	0
2813131_st4	ACACACTAGGGATGCACAGGCACAG	2813131_st	NA	NA	NA	NA	NA	NA	Affymetrix	NA	NA	0	0	NA	NA	NA	NA	4	exon	PIK3R1	0	0	0	56	NA	Excluded	mRNA probe	0
2813132_st1	CATTTCCAAGTCCACGGAGGGTGTA	2813132_st	NA	NA	NA	NA	NA	NA	Affymetrix	NA	NA	0	0	NA	NA	NA	NA	4	exon	PIK3R1	0	0	0	52	NA	Excluded	mRNA probe	0
2813132_st2	TGGTAAGTCCAGGAGATAGCGTTTG	2813132_st	NA	NA	NA	NA	NA	NA	Affymetrix	NA	NA	0	0	NA	NA	NA	NA	4	exon	PIK3R1	0	0	0	48	NA	Excluded	mRNA probe	0
2813132_st3	GCGTCAGCCAAAACGTGCACATCGA	2813132_st	NA	NA	NA	NA	NA	NA	Affymetrix	NA	NA	0	0	NA	NA	NA	NA	4	exon	PIK3R1	0	0	0	56	NA	Excluded	mRNA probe	0
2813132_st4	CATTTCACTGTAAACGGCTGCTGGA	2813132_st	NA	NA	NA	NA	NA	NA	Affymetrix	NA	NA	0	0	NA	NA	NA	NA	4	exon	PIK3R1	0	0	0	48	NA	Excluded	mRNA probe	0
2813133_st1	GAAGCACACAGTACATTTGTCCTTC	2813133_st	NA	NA	NA	NA	NA	NA	Affymetrix	NA	NA	0	0	NA	NA	NA	NA	4	exon	PIK3R1	0	0	0	44	NA	Excluded	mRNA probe	0
2813133_st2	GAGAAATGAGTAAGCGACTACTTCC	2813133_st	NA	NA	NA	NA	NA	NA	Affymetrix	NA	NA	0	0	NA	NA	NA	NA	4	exon	PIK3R1	0	0	0	44	NA	Excluded	mRNA probe	0
2813133_st3	TCAAGCTATAGGAGTCATTTAAAAA	2813133_st	NA	NA	NA	NA	NA	NA	Affymetrix	NA	NA	0	0	NA	NA	NA	NA	4	exon	PIK3R1	0	0	0	28	NA	Excluded	mRNA probe	0
2813133_st4	TTCCAGGTATCAGTGAATAAACACC	2813133_st	NA	NA	NA	NA	NA	NA	Affymetrix	NA	NA	0	0	NA	NA	NA	NA	4	exon	PIK3R1	0	0	0	40	NA	Excluded	mRNA probe	0
2813134_st1	CAGAGAGTACTCTTGCATTCAACAG	2813134_st	NA	NA	NA	NA	NA	NA	Affymetrix	NA	NA	0	0	NA	NA	NA	NA	4	exon	PIK3R1	0	0	0	44	NA	Excluded	mRNA probe	0
2813134_st2	GCTAGGCGACCTAATAAGCTTCTTC	2813134_st	NA	NA	NA	NA	NA	NA	Affymetrix	NA	NA	0	0	NA	NA	NA	NA	4	exon	PIK3R1	0	0	0	48	NA	Excluded	mRNA probe	0
2813134_st3	TTAACAAATACTGAAGCGTAAGCCA	2813134_st	NA	NA	NA	NA	NA	NA	Affymetrix	NA	NA	0	0	NA	NA	NA	NA	4	exon	PIK3R1	0	0	0	36	NA	Excluded	mRNA probe	0
2813134_st4	TACTGATGAGGTATGCTAGGCGACC	2813134_st	NA	NA	NA	NA	NA	NA	Affymetrix	NA	NA	0	0	NA	NA	NA	NA	4	exon	PIK3R1	0	0	0	52	NA	Excluded	mRNA probe	0
2813135_st1	TATGAGGTTTTCAGTATTATCAGAG	2813135_st	NA	NA	NA	NA	NA	NA	Affymetrix	NA	NA	0	0	NA	NA	NA	NA	4	exon	PIK3R1	0	0	0	32	NA	Excluded	mRNA probe	0
2813135_st2	ATAACTTTTATGAGGTTTTCAGTAT	2813135_st	NA	NA	NA	NA	NA	NA	Affymetrix	NA	NA	0	0	NA	NA	NA	NA	4	exon	PIK3R1	0	0	0	24	NA	Excluded	mRNA probe	0
2813135_st3	CTGGTGCAGGCTGTCGTTCATTCCA	2813135_st	NA	NA	NA	NA	NA	NA	Affymetrix	NA	NA	0	0	NA	NA	NA	NA	4	exon	PIK3R1	0	0	0	56	NA	Excluded	mRNA probe	0
2813135_st4	TGCAGGCTGTCGTTCATTCCATTCA	2813135_st	NA	NA	NA	NA	NA	NA	Affymetrix	NA	NA	0	0	NA	NA	NA	NA	4	exon	PIK3R1	0	0	0	48	NA	Excluded	mRNA probe	0
2813136_st1	CCTGAATACGAAGATGTTCTGGATG	2813136_st	NA	NA	NA	NA	NA	NA	Affymetrix	NA	NA	0	0	NA	NA	NA	NA	4	exon	PIK3R1	0	0	0	44	NA	Excluded	mRNA probe	0
2813136_st2	TGGAGCCATTCCTGAATACGAAGAT	2813136_st	NA	NA	NA	NA	NA	NA	Affymetrix	NA	NA	0	0	NA	NA	NA	NA	4	exon	PIK3R1	0	0	0	44	NA	Excluded	mRNA probe	0
2813136_st3	CATTCCTGAATACGAAGATGTTCTG	2813136_st	NA	NA	NA	NA	NA	NA	Affymetrix	NA	NA	0	0	NA	NA	NA	NA	4	exon	PIK3R1	0	0	0	40	NA	Excluded	mRNA probe	0
2813136_st4	TGAATACGAAGATGTTCTGGATGGG	2813136_st	NA	NA	NA	NA	NA	NA	Affymetrix	NA	NA	0	0	NA	NA	NA	NA	4	exon	PIK3R1	0	0	0	44	NA	Excluded	mRNA probe	0
2813137_st1	GAAATGCCTGTATCCGACAATGAAA	2813137_st	NA	NA	NA	NA	NA	NA	Affymetrix	NA	NA	0	0	NA	NA	NA	NA	4	exon	PIK3R1	0	0	0	40	NA	Excluded	mRNA probe	0
2813137_st2	TGTTCTTCCACCAAGTGGGCCAAGC	2813137_st	NA	NA	NA	NA	NA	NA	Affymetrix	NA	NA	0	0	NA	NA	NA	NA	4	exon	PIK3R1	0	0	0	56	NA	Excluded	mRNA probe	0
2813137_st3	TCACTGCCGGCTCCTCATTGAGAAG	2813137_st	NA	NA	NA	NA	NA	NA	Affymetrix	NA	NA	0	0	NA	NA	NA	NA	4	exon	PIK3R1	0	0	0	56	NA	Excluded	mRNA probe	0
2813137_st4	CTGTTCCCGGCAGGCAGTGCTCGTG	2813137_st	NA	NA	NA	NA	NA	NA	Affymetrix	NA	NA	0	0	NA	NA	NA	NA	4	exon	PIK3R1	0	0	0	68	NA	Excluded	mRNA probe	0
2813138_st1	CAGCTGTGGCGGGTGTAACAGCCCA	2813138_st	NA	NA	NA	NA	NA	NA	Affymetrix	NA	NA	0	0	NA	NA	NA	NA	4	exon	PIK3R1	0	0	0	64	NA	Excluded	mRNA probe	0
2813138_st2	GGAAAAGCAGGCTCACCTTGTCTCT	2813138_st	NA	NA	NA	NA	NA	NA	Affymetrix	NA	NA	0	0	NA	NA	NA	NA	4	exon	PIK3R1	0	0	0	52	NA	Excluded	mRNA probe	0
2813138_st3	TATCTCAAATGCCTCACTCCGGGAC	2813138_st	NA	NA	NA	NA	NA	NA	Affymetrix	NA	NA	0	0	NA	NA	NA	NA	4	exon	PIK3R1	0	0	0	52	NA	Excluded	mRNA probe	0
2813138_st4	AAATGGTAAAAGTGGCTGTATGCCC	2813138_st	NA	NA	NA	NA	NA	NA	Affymetrix	NA	NA	0	0	NA	NA	NA	NA	4	exon	PIK3R1	0	0	0	44	NA	Excluded	mRNA probe	0
2813139_st1	TAATGCCAACCTCACTAAGAAGCTA	2813139_st	NA	NA	NA	NA	NA	NA	Affymetrix	NA	NA	0	0	NA	NA	NA	NA	4	exon	PIK3R1	0	0	0	40	NA	Excluded	mRNA probe	0
2813139_st2	CACTTAGTGCATCTGGGTTTATAGA	2813139_st	NA	NA	NA	NA	NA	NA	Affymetrix	NA	NA	0	0	NA	NA	NA	NA	4	exon	PIK3R1	0	0	0	40	NA	Excluded	mRNA probe	0
2813139_st3	GGGCTGCACTGAAACCTATTACATC	2813139_st	NA	NA	NA	NA	NA	NA	Affymetrix	NA	NA	0	0	NA	NA	NA	NA	4	exon	PIK3R1	0	0	0	48	NA	Excluded	mRNA probe	0
2813139_st4	CTCCAGCAGCGAGTTTTCTAATTCC	2813139_st	NA	NA	NA	NA	NA	NA	Affymetrix	NA	NA	0	0	NA	NA	NA	NA	4	exon	PIK3R1	0	0	0	48	NA	Excluded	mRNA probe	0
2813140_st1	CATATTCTAAATCCAGGTCTTCCAT	2813140_st	NA	NA	NA	NA	NA	NA	Affymetrix	NA	NA	0	0	NA	NA	NA	NA	4	exon	PIK3R1	0	0	0	36	NA	Excluded	mRNA probe	0
2813140_st2	CTGGTGGGTCCATTTCTATATAAAA	2813140_st	NA	NA	NA	NA	NA	NA	Affymetrix	NA	NA	0	0	NA	NA	NA	NA	4	exon	PIK3R1	0	0	0	36	NA	Excluded	mRNA probe	0
2813140_st3	CACAATTTATATCTGTCTTGGCATA	2813140_st	NA	NA	NA	NA	NA	NA	Affymetrix	NA	NA	0	0	NA	NA	NA	NA	4	exon	PIK3R1	0	0	0	32	NA	Excluded	mRNA probe	0
2813140_st4	TAAAACATCAAGTCTGTGCCACAAT	2813140_st	NA	NA	NA	NA	NA	NA	Affymetrix	NA	NA	0	0	NA	NA	NA	NA	4	exon	PIK3R1	0	0	0	36	NA	Excluded	mRNA probe	0
2813141_st1	TAACAAATAAATTGGGCTGGCCATG	2813141_st	NA	NA	NA	NA	NA	NA	Affymetrix	NA	NA	0	0	NA	NA	NA	NA	4	exon	PIK3R1	0	0	0	40	NA	Excluded	mRNA probe	0
2813141_st2	GAATAAGCATTTACCACACACAGCC	2813141_st	NA	NA	NA	NA	NA	NA	Affymetrix	NA	NA	0	0	NA	NA	NA	NA	4	exon	PIK3R1	0	0	0	44	NA	Excluded	mRNA probe	0
2813141_st3	CACCCAGGGAAGGATCTCGATTAAC	2813141_st	NA	NA	NA	NA	NA	NA	Affymetrix	NA	NA	0	0	NA	NA	NA	NA	4	exon	PIK3R1	0	0	0	52	NA	Excluded	mRNA probe	0
2813141_st4	GCTACACTGTTCTCATCCACTGGCA	2813141_st	NA	NA	NA	NA	NA	NA	Affymetrix	NA	NA	0	0	NA	NA	NA	NA	4	exon	PIK3R1	0	0	0	52	NA	Excluded	mRNA probe	0
2813142_st1	CCATTCAGCATCTTGTAAGGACATA	2813142_st	NA	NA	NA	NA	NA	NA	Affymetrix	NA	NA	0	0	NA	NA	NA	NA	4	exon	PIK3R1	0	0	0	40	NA	Excluded	mRNA probe	0
2813142_st2	TAAGGACATATTGTTATTCATACCG	2813142_st	NA	NA	NA	NA	NA	NA	Affymetrix	NA	NA	0	0	NA	NA	NA	NA	4	exon	PIK3R1	0	0	0	32	NA	Excluded	mRNA probe	0
2813142_st3	GATATCTCCCCAGTACCATTCAGCA	2813142_st	NA	NA	NA	NA	NA	NA	Affymetrix	NA	NA	0	0	NA	NA	NA	NA	4	exon	PIK3R1	0	0	0	48	NA	Excluded	mRNA probe	0
2813142_st4	TACCGTTGTTGGCTACAGTAGTAGG	2813142_st	NA	NA	NA	NA	NA	NA	Affymetrix	NA	NA	0	0	NA	NA	NA	NA	4	exon	PIK3R1	0	0	0	48	NA	Excluded	mRNA probe	0
2813143_st1	GCAAGAATTCTTAGAGTTGTGCTTA	2813143_st	NA	NA	NA	NA	NA	NA	Affymetrix	NA	NA	0	0	NA	NA	NA	NA	4	exon	PIK3R1	0	0	0	36	NA	Excluded	mRNA probe	0
2813143_st2	GCCTTCACACTCTGTTCTTAGGCAG	2813143_st	NA	NA	NA	NA	NA	NA	Affymetrix	NA	NA	0	0	NA	NA	NA	NA	4	exon	PIK3R1	0	0	0	52	NA	Excluded	mRNA probe	0
2813143_st3	TAGGCAGTGCCACTTCACTCTGGCA	2813143_st	NA	NA	NA	NA	NA	NA	Affymetrix	NA	NA	0	0	NA	NA	NA	NA	4	exon	PIK3R1	0	0	0	56	NA	Excluded	mRNA probe	0
2813143_st4	GCTTAATAGATAGAGTGCCTTCACA	2813143_st	NA	NA	NA	NA	NA	NA	Affymetrix	NA	NA	0	0	NA	NA	NA	NA	4	exon	PIK3R1	0	0	0	40	NA	Excluded	mRNA probe	0
2813144_st1	ACAGTGAGTGCCCATATTCCTCCTG	2813144_st	NA	NA	NA	NA	NA	NA	Affymetrix	NA	NA	0	0	NA	NA	NA	NA	4	exon	PIK3R1	0	0	0	52	NA	Excluded	mRNA probe	0
2813144_st2	GAAATGTTAGCAATTGCAGTCTCAT	2813144_st	NA	NA	NA	NA	NA	NA	Affymetrix	NA	NA	0	0	NA	NA	NA	NA	4	exon	PIK3R1	0	0	0	36	NA	Excluded	mRNA probe	0
2813144_st3	CATTTTCAGAGCTCACTAATAAGAG	2813144_st	NA	NA	NA	NA	NA	NA	Affymetrix	NA	NA	0	0	NA	NA	NA	NA	4	exon	PIK3R1	0	0	0	36	NA	Excluded	mRNA probe	0
2813144_st4	TTCCTCCTGCCCACATAGATTTAAA	2813144_st	NA	NA	NA	NA	NA	NA	Affymetrix	NA	NA	0	0	NA	NA	NA	NA	4	exon	PIK3R1	0	0	0	40	NA	Excluded	mRNA probe	0
2813145_st1	AAGGTCCCGTCTGCTGTATCTCGAA	2813145_st	NA	NA	NA	NA	NA	NA	Affymetrix	NA	NA	0	0	NA	NA	NA	NA	4	exon	PIK3R1	0	0	0	52	NA	Excluded	mRNA probe	0
2813145_st2	GCTGTATCTCGAAGTTTTTCATTCA	2813145_st	NA	NA	NA	NA	NA	NA	Affymetrix	NA	NA	0	0	NA	NA	NA	NA	4	exon	PIK3R1	0	0	0	36	NA	Excluded	mRNA probe	0
2813145_st3	CGTACCAAAAAGGTCCCGTCTGCTG	2813145_st	NA	NA	NA	NA	NA	NA	Affymetrix	NA	NA	0	0	NA	NA	NA	NA	4	exon	PIK3R1	0	0	0	56	NA	Excluded	mRNA probe	0
2813145_st4	TAGACGCATCTCGTACCAAAAAGGT	2813145_st	NA	NA	NA	NA	NA	NA	Affymetrix	NA	NA	0	0	NA	NA	NA	NA	4	exon	PIK3R1	0	0	0	44	NA	Excluded	mRNA probe	0
2813146_st1	CACAGAACTGAAGGTTAATGGGTCA	2813146_st	NA	NA	NA	NA	NA	NA	Affymetrix	NA	NA	0	0	NA	NA	NA	NA	4	exon	PIK3R1	0	0	0	44	NA	Excluded	mRNA probe	0
2813146_st2	TATACTGAGCTAGAGATTCATTCCG	2813146_st	NA	NA	NA	NA	NA	NA	Affymetrix	NA	NA	0	0	NA	NA	NA	NA	4	exon	PIK3R1	0	0	0	40	NA	Excluded	mRNA probe	0
2813146_st3	TCCCATCTCGATGAAATATTTTGAT	2813146_st	NA	NA	NA	NA	NA	NA	Affymetrix	NA	NA	0	0	NA	NA	NA	NA	4	exon	PIK3R1	0	0	0	32	NA	Excluded	mRNA probe	0
2813146_st4	GGTATTTGGATACTGGATAAAGTAA	2813146_st	NA	NA	NA	NA	NA	NA	Affymetrix	NA	NA	0	0	NA	NA	NA	NA	4	exon	PIK3R1	0	0	0	32	NA	Excluded	mRNA probe	0
2813147_st1	GATCTTGTCTAAACATCGTAACTGG	2813147_st	NA	NA	NA	NA	NA	NA	Affymetrix	NA	NA	0	0	NA	NA	NA	NA	4	exon	PIK3R1	0	0	0	40	NA	Excluded	mRNA probe	0
2813147_st2	TGATTACATGTAATTCATCTGCTTC	2813147_st	NA	NA	NA	NA	NA	NA	Affymetrix	NA	NA	0	0	NA	NA	NA	NA	4	exon	PIK3R1	0	0	0	32	NA	Excluded	mRNA probe	0
[truncated: 34,915 more rows]
